# Supplementary material for: Granular porous landslide tsunami modelling – the 2014 Lake Askja flank collapse
Source: Nat Commun. 2022 Feb 3;13:678. doi: 10.1038/s41467-022-28296-7 (PMC8813955; doi:10.1038/s41467-022-28296-7)
Supplement: Supplementary file 9 — Source Data [file 41467_2022_28296_MOESM9_ESM.zip]

Archive with 6 entries (5 files):
- supplementary_data/
- supplementary_data/inundation_askja_measured.csv
- supplementary_data/gauges_viroulet_measured.csv
- supplementary_data/README.txt
- supplementary_data/gauges_viroulet_simulated.csv
- supplementary_data/inundation_askja_simulated.csv
