# Supplementary material for: Granular porous landslide tsunami modelling – the 2014 Lake Askja flank collapse
Source: Nat Commun. 2022 Feb 3;13:678. doi: 10.1038/s41467-022-28296-7 (PMC8813955; doi:10.1038/s41467-022-28296-7)
Supplement: Supplementary file 9 — Source Data [file 41467_2022_28296_MOESM9_ESM.zip › supplementary_data/inundation_askja_measured.csv]

#azimuth(Degree)	inundation_height(m)
0.8669323346284123	56.20667864966579
0.9027191428997483	53.04120092119306
1.010079567713749	54.00166638581513
1.0637597801207512	55.139344492501266
1.960986187494921	56.92557835356802
2.1373640282607838	57.78941751390215
2.191044240667786	55.110936359040615
2.191044240667786	54.2181093074201
2.191044240667786	53.325282255799586
2.226831048939122	52.16190155217286
2.2984046654817902	51.377295961354825
2.334191473753126	50.14627684472654
2.4057650902957946	49.26697747570634
2.4057650902957946	48.374150424085826
2.4057650902957946	47.48132337246532
2.4057650902957946	46.588496320844804
2.441551898567127	44.32937332659289
2.459445302702793	45.28983879121496
2.5131255151097953	43.09835420996461
2.5489123233811313	40.83923121571271
2.5668057275167975	41.88086277593664
2.6204859399237996	39.3850053361793
2.727846364737804	38.87771723866764
2.727846364737804	37.98489018704713
2.727846364737804	36.68623265741729
2.8352067895518047	35.83398865359771
2.942567214365809	35.22524293658372
2.942567214365809	34.33241588496321
2.978354022637145	33.06081372053399
3.1036078515868155	31.674226254002136
3.3183287012148206	30.355277200471832
3.7477704004708343	29.553762006403417
4.069851674912844	28.671080716733137
4.1772120997268445	27.57533842610796
4.284572524540849	26.66221985058698
4.374039545219183	25.268868542754973
4.552973586575856	24.754816603943155
4.928735073424868	20.25009829803966
5.0038873707946685	23.529208560354988
5.0038873707946685	22.43346626972982
5.036095498238872	21.203799921361565
5.948659109157898	27.270965567600967
6.013075364046305	26.484813955914333
6.328549843115141	25.126307579967076
6.816489209737757	23.58467205901627
7.0222633572979305	22.563332022692805
7.080072816813164	21.323988178310486
7.206309799836223	20.29254485313757
7.353291333807775	19.352198365444025
7.451705056553944	10.667345614124258
7.505385268960946	13.472729315283942
7.505385268960946	12.579902263663428
7.505385268960946	11.687075212042913
7.5590654813679485	17.020847208736882
7.5590654813679485	16.128020157116367
7.5590654813679485	15.235193105495853
7.5590654813679485	14.382949101676274
7.617625713084678	18.165605388264495
7.666425906181953	9.32784736654871
8.341262862155688	21.5719461406986
8.578989517100979	22.286014529386435
9.276832278392	23.496742122114256
9.491553128020009	24.602630174689665
9.598913552834013	25.769392798966464
9.70627397764801	26.72985826358854
9.759954190055012	27.879711284614956
9.920994827276019	29.462450148851318
9.920994827276019	28.569623097230803
9.97467503968302	30.497317867775095
10.082035464497025	31.775683873504462
10.705551777839894	33.2970278705548
11.638761624300074	32.04817005159644
12.605005447626098	31.062581747859504
12.766046084847105	30.310635847890808
13.30284820891712	31.958307588608662
13.517569058545128	32.891717688030106
13.642822887494802	34.00775150255575
14.150995564947742	35.80963882491715
14.200074616291289	37.08046797891206
14.215411819836149	39.445879907880695
14.269092032243151	38.21063339043982
14.376452457057155	40.22203069707353
14.8953611769915	34.954689284577505
14.966934793534172	34.17008369375948
14.966934793534172	33.277256642138966
15.002721601805504	31.15341047389017
15.020615005941174	32.140931303712854
15.127975430755178	30.03061281806437
15.289016067976178	28.97545357524013
15.888445106521033	27.950731618266587
16.792062015372224	28.074509914059426
17.060463077407235	29.348817615008706
17.18571690635691	30.368804883072137
17.275183927035243	31.897433016907264
17.436224564256243	32.62792787732405
17.489904776663245	33.662795596247825
17.61515860561292	34.80588477597409
17.758305838698256	35.75282255799584
17.829879455240928	37.07853545282631
17.973026688326264	38.066056282648994
18.50982881239628	39.21861484019548
19.261351786094302	39.82465502068939
19.85183412257132	41.71853058473291
20.039714865995826	40.514566833305246
21.213359509985267	40.154238560406064
21.94536240644438	43.26068640116834
22.222710170547224	41.89439045853695
22.80424580495641	40.98803572431613
22.84003261322774	39.72029861205843
22.911606229770413	38.95888333426951
22.911606229770413	38.066056282648994
22.965286442177415	36.91169403408914
22.965286442177415	35.99632084480144
22.965286442177415	35.103493793180924
23.018966654584418	34.17008369375948
23.072646866991413	33.05404987923384
23.421568247636927	31.572768634499802
23.678466407013296	30.69153673939384
24.003103882046112	30.077959707165462
24.987241109507806	30.89638450448426
24.987241109507806	29.67212922915614
25.005134513643476	28.914579003538726
25.783497593545	35.44844969948885
25.7888656147857	33.61003763410661
25.98927174110517	36.49684510101294
25.99202457251066	31.919285427261606
26.025058549376503	34.37299893276414
26.132418974190507	30.652886217678663
26.561860673446517	33.4395888333427
26.669221098260522	35.22524293658372
27.31338364714454	37.94430713924619
27.420744071958545	36.71869909565803
28.064906620842564	35.6987118275946
28.279627470470572	34.494748076166935
28.548028532505583	33.1960905465371
29.245871293796604	30.946630182713996
29.291882904431176	32.29166833840204
30.319475541936633	33.74170707808297
30.90995787841365	32.40472111441892
31.070998515634656	31.024897489187218
31.232039152855663	29.60449081615458
31.531114621980393	28.10001925839144
32.05871442392349	23.991855305285625
32.09092255136769	24.97802336684829
32.12313067881188	22.909640697260755
32.21617638031736	26.675747533187284
32.54337005594098	25.64764365556367
33.21820701191472	27.663268363009983
33.43292786154273	28.894287479638265
33.59396849876373	29.888572150761107
33.8265827525274	30.977550600086126
34.02341019801975	32.03947368421053
34.29181126005476	33.35842273774083
34.50653210968276	34.58944185436911
35.11490785029544	38.84389803216687
35.15069465856678	34.94116160197719
35.15069465856678	37.58582355033796
35.25805508338078	36.272285569847774
35.7948572074508	34.494748076166935
35.7948572074508	33.60192102454643
35.830644015722136	32.272343077544456
35.9022176322648	30.720524630680224
35.93800444053614	29.08367503604262
36.009578057078805	28.163792619221482
36.11693848189281	23.466304836263546
36.202826821744004	24.38956917373477
36.224298906706814	22.84741335729933
36.33165933152082	25.093008668950922
36.40323294806348	26.12111254657455
36.63584720182716	26.86513508959164
37.72734485410286	26.429789667727093
38.693588677428885	26.627434381043322
39.659832500754916	28.01252853196346
40.78711696130195	27.368364882323206
41.53863993499998	26.560762231084645
42.384103280410244	25.596914845812506
43.149046307210014	24.81794578941127
43.63216821887303	23.718387998565504
43.69658447376143	22.61608998483402
43.820048962297534	20.595054204347576
43.84688906850104	21.67050497107229
43.900569280908044	19.265959388867046
44.42842470291022	24.731143159392616
45.148634219370834	24.25936522870677
45.828176908250384	24.813846491653607
46.76095774202399	24.937440319047354
47.926585211433164	24.917148795146886
48.62442797272419	23.983738695725435
49.47092362991151	23.23139142495431
50.53626938383509	23.44367198268226
51.57683965510927	23.583705795973387
52.07785497090795	24.551901364938487
52.63255049911365	25.639430419699202
53.18724602731932	26.412478017965853
54.04612942583135	26.183339886535975
54.84238590986854	25.13359171675185
55.9786170724834	26.020269821735866
57.15958174543745	25.289774961319083
58.01846514394947	26.137345765694917
58.87734854246149	27.278344303564772
59.45441082583676	27.75288926023704
60.48775491467154	28.253977169890213
60.809836189113554	29.12425808384355
60.97087682633456	30.3755687243723
61.23927788836957	31.491602538897936
61.82976022484658	33.703378644048755
61.86554703311792	32.485887210020785
63.257653874872815	31.639956124748018
63.38648638464963	30.477026343874627
63.60120723427764	33.1960905465371
63.851714892176986	29.103966559943082
63.92328850871965	30.274111104869966
64.10222255007632	28.082626523619616
64.46009063278966	26.39843003988092
64.656918078282	24.369277649834302
64.69014868596253	25.520096933903595
64.72849169482467	23.740240408919846
65.68131546504895	26.362919873055105
65.99892338845704	27.83912823681402
66.17785742981371	29.340701005448523
66.33889806703472	30.700233106779756
66.57151232079839	31.829794603905704
66.7862331704264	32.97964762493213
67.38566220897125	34.428800623490424
67.40176627269335	35.69600629107453
67.50912669750736	36.47520080885244
67.62722316480276	37.416727517834076
67.94930443924477	32.66851092512498
68.07455826819444	31.356325712894836
68.21770550127978	30.517609391675563
68.25349230955112	29.205424179445416
68.37874613850079	28.326124810425206
68.46821315917911	27.040994963395683
68.59346698812878	25.868595804702075
68.71872081707845	24.754816603943155
68.86186805016379	23.486596360164015
69.00501528324914	21.67050497107229
69.1839493246058	20.33126439364152
69.23762953701281	19.357271246419145
69.34498996182681	18.03494027223877
69.58655091765831	14.406139414705393
69.61339102386182	16.42514604280177
70.04283272311783	15.40718792712839
71.19695728986837	13.48287507723417
71.20232531110906	14.714570577992475
71.22379739607187	12.552846898462803
72.02900058217689	22.03575240128069
72.0826807945839	15.996994888501945
72.1900412193979	20.57830564493767
72.22908137387572	17.405595583992493
72.27214036778507	19.005392349603994
72.2974016442119	15.09605122732124
73.28511755250074	18.89056619670842
73.37100589235193	21.178999169927664
73.42468610475893	17.36870190417345
73.42468610475893	16.78024771105993
73.42468610475893	20.25263473852722
74.41777003428847	15.542464753131497
74.4267167363563	14.379084049504755
74.75135421138911	13.449539002254838
75.357173751411	13.98001741279559
75.91186927961667	15.231328053324347
76.10869672510901	16.420073161826664
76.75285927399304	14.771386844913778
77.34334161047005	12.847750379149574
77.5401690559624	13.743282967290156
78.5887225383125	14.820086502274904
78.71755504808928	15.794079649497277
78.8463875578661	16.51645790035387
79.31161606539345	13.540367728285503
79.49055010675012	12.234946357355497
80.02735223082013	10.05215814349107
80.19912891052255	11.127029152390051
81.26199711618116	9.130343200584164
81.27989052031683	9.982587204403757
81.31567732858817	11.36241082963545
82.0672003022862	12.525791533262193
82.3356013643212	13.452437791383474
82.55032221394922	14.527888558108188
82.81872327598421	15.718324626935527
83.57024624968224	16.483253588516746
84.40765756323145	16.164738152745784
84.90151551737587	17.839465258664262
85.07329219707829	20.696511823849917
85.14039246258703	19.789190826586207
86.14689644521832	18.261528955793963
86.32940916740213	17.600025276638775
87.66336244571612	18.185435741167225
88.72354664075439	18.283665163685384
89.58243003926643	18.342695051395836
91.08547598666246	18.401315009330503
91.97119949137799	16.94257990226366
92.33354092512525	16.20193927989665
93.28636469534953	17.63249171487952
94.14524809386155	18.428934027972815
95.11149191718759	19.262577468216975
95.11149191718759	20.21966101218895
96.33079959900377	17.733949334381848
96.3640302066843	17.217191859049976
97.20502020106065	16.719373139358538
97.68814211272367	15.86712913553896
98.11758381197967	15.075759703420772
98.314411257472	13.77033833249078
98.52913210710001	12.552846898462803
98.7617463608637	11.30153625793406
98.9227869980847	10.243478225981164
99.45958912215472	9.114109981463798
99.58228675051357	8.034600909958996
100.26479230825974	14.299608914227932
100.34531262687024	13.09661142584315
100.56898017856608	11.646492164241977
100.64055379510876	10.57347638038533
101.44575698121378	13.878559793293263
101.59853912421832	10.803613479145696
101.78573165979147	12.755762137467471
101.82151846806279	11.98738976576982
102.95647153038226	12.5856998419207
103.37824462786584	11.484159973038246
103.80768632712184	12.823400550469017
104.3802752594632	15.528937070531185
104.43395547187019	13.973253571495434
104.50552908841287	16.597623995955743
105.04233121248289	12.512263850661867
105.68649376136692	11.515724565772317
106.38433652265793	12.671214121215527
106.81377822191395	13.624915744537432
107.18953970876295	14.649637701510983
107.83370225764698	15.542464753131497
108.33471757344567	16.408236439551388
108.51365161480233	17.9368645733865
108.98782682439752	19.88485086783126
109.014666930601	21.589338875470432
109.28306799263602	21.021176206257365
110.35667224077604	20.15033163886237
110.78611394003205	19.093481435713088
110.83979415243907	18.099196764590232
111.26923585169509	16.94257990226366
111.51616482876729	15.932062012020438
111.56064271904738	14.951111770889327
112.51461677953749	16.34195079480986
112.80806860736244	18.477971877398943
112.96553056375633	17.401168342414195
113.14804328594012	20.047183059034992
113.74926166489853	14.917485816997129
113.81904594102765	16.075117255518734
113.84588604723116	13.837976745492327
114.3111145547585	11.005280008987256
114.38268817130115	11.82235203804602
114.54372880852218	12.891038963470578
115.13421114499918	14.536005167668378
115.99309454351122	15.222309598257468
116.79829772961624	16.157974311445642
117.57964304354037	16.93130683343007
117.71086134053526	17.9368645733865
118.35502388941929	15.151391747049772
119.53598856237333	14.97061271593654
120.60959281051335	15.578538573398987
121.30743557180439	14.304681795203052
122.1341108428722	13.103423580295456
122.62260077577592	13.198793742627643
123.4412240149827	12.909639527045996
124.36720767900347	14.760318740968074
125.53624341586705	14.194205720633846
126.51441617528353	14.290187849559857
127.48065999860957	15.00750639575557
128.25902307851106	14.936617825246145
128.3932236095286	16.638207043756665
128.5542642467496	17.571617143178116
128.6079444591566	18.910857720608888
128.73319828810628	20.209515250238724
128.9568658398021	21.711088018873227
129.1447465832266	22.989454024602594
129.35946743285461	23.943155647924513
129.5205080700756	25.05918946245015
129.62786849488964	26.05347413357299
129.6994421114323	27.162744106798478
129.78890913211063	28.549331573330335
129.8962695569246	29.62478234005505
129.94994976933162	30.517609391675563
130.00362998173864	31.6336432062012
130.48675189340167	33.78860304443071
130.6094495217605	32.85403342935782
131.39931550432067	31.88728725495703
131.77507699116967	30.95049523488551
132.15083847801873	29.99002977026344
132.76816092069924	28.97545357524013
133.21102267305696	28.086250010030405
133.38548336337976	27.28719878672134
133.6359910212791	25.64764365556367
133.70756463782175	24.592484412739424
133.70756463782175	23.69965736111891
133.70756463782175	22.806830309498395
133.74335144609307	21.589338875470432
134.30699367636657	20.70778489268349
135.04956994799682	20.49359658484525
135.3716512224388	19.255813626916805
136.0829140368316	18.46444419479863
136.44525547057884	17.723803572431606
137.10015406194424	21.739496152333885
137.16993833807334	20.257707619502327
138.1093420551959	18.164129641071725
138.23203968355472	19.078987490069892
139.0219056661149	19.347125484468904
139.73167736349637	17.32360962883908
139.91299719207115	18.164129641071725
140.57863182591797	18.97849613361045
140.73967246313896	20.15371355951244
141.11543394998796	21.2443829691625
141.222794374802	24.592484412739424
141.27647458720895	23.933009885974272
141.4681896315197	22.803517407637102
141.49119543683696	26.905718137392576
141.54487564924398	25.544156883671292
141.9743173485	21.26467449306297
141.9743173485	20.41243048924339
141.9743173485	19.397854294220082
141.9743173485	18.505027242599567
142.01010415677132	17.23342507817034
142.135357985721	16.029461326742677
142.24271841053502	15.136634275122177
142.350078835349	14.101766556198399
142.9190890868632	11.922456889288313
142.97123557891575	10.463786199757664
143.1731754255897	13.323924806680523
143.74576435793108	15.177217322923099
143.90680499515207	15.968586755041287
143.96048520755903	17.409284951974385
144.12152584478008	18.342695051395836
144.17520605718704	19.519603437622877
144.7656883936641	20.534179632646186
145.4635311549551	21.57919311352019
145.8929728542111	22.60391507049374
146.2687343410601	23.642841094197607
146.55502880723083	24.849510382145326
146.75185625272314	25.931724990170196
146.96657710235115	27.21009099589957
147.18129795197916	28.38699938212661
147.41391220574286	29.503033196652247
147.5928462470995	30.652886217678663
147.71810007604915	32.08005673201146
148.14754177530517	33.21638207043757
149.01716121629858	34.340532494523394
149.1674658110382	35.58469278853484
149.70426793510825	33.3787142616413
149.84741516819355	32.35737422531783
149.97266899714322	30.98431444138628
150.08002942195725	29.85306198393529
150.24107005917824	28.58991462113127
150.45579090880625	27.270965567600967
150.63472495016293	25.972308037971132
150.81365899151962	24.849510382145326
150.9210194163336	23.117967009305545
151.04627324528326	21.987052743919563
151.31467430731828	20.5973088181143
151.7441160065743	19.533131120223175
152.17355770583032	18.675476043363474
152.76404004230733	16.820830758860865
152.96086748779965	17.74747701698216
154.12905115779967	18.873173461936602
155.24099841480182	19.06159475529806
156.29926545939702	18.273124112308523
156.74404436219788	17.44407042151805
157.43421852171645	16.540807729034427
157.91734043337948	15.562756277031966
158.7225436194845	14.572160973891016
159.90350829243852	14.605365285728155
161.0844729653926	14.040891984496994
162.2654376383466	14.358177630940645
163.17800124926566	14.879608305716275
163.76848358574267	15.769729820816707
164.30528570981267	16.61385721507611
164.84208783388272	17.498567657136434
165.3252097455457	18.403569623097226
165.7546514448017	19.286250912767514
166.34513378127872	20.36025228492791
167.3113776046048	20.637481936139466
168.51711776020818	21.12419471221358
169.2438652512568	21.76519874927446
169.51226631329183	23.51703364601471
169.78066737532686	24.822455016944716
169.88802780014083	25.8099758467674
169.95960141668354	27.013939598195066
170.13853545804017	28.10968188882024
170.6395507738389	29.438353964219516
170.90795183587386	30.470504068335195
172.0996525513093	30.598775487277422
172.4549179570575	31.25917235603805
172.46467799567694	32.51970641652156
173.16252075696792	30.334985676571364
173.3593482024603	28.285541762624277
173.37724160659593	29.21895186204572
173.75300309344493	26.64772590494379
174.35115403169442	25.978105616228405
174.36137883405763	24.673650508341296
174.39716564232896	23.71318504371922
174.68346010849967	27.649740680409664
175.09500840362	29.366065410324104
175.685490740097	30.26058342226966
176.11493243935303	34.494748076166935
176.31175988484534	31.965071429908818
176.32965328898104	35.874571701398644
176.39100210316047	33.49176703765818
176.437013713795	41.93497350633788
176.437013713795	41.04214645471737
176.47280052206634	30.73405231328053
176.47280052206634	37.146173865827855
176.47280052206634	40.419873055103075
176.49069392620203	39.214218343350375
176.49069392620203	38.53276133235971
176.50858733033772	35.18465988878279
176.79488179650838	29.661983467205907
176.8306686047797	27.23038251980003
176.86645541305103	28.569623097230803
177.16169658128956	25.434582654608775
177.17064328335738	22.103390814282236
177.29589711230705	23.334409930910525
177.56429817434207	22.806830309498395
177.58219157847776	24.443679904136005
178.4231815728541	27.057904566646073
178.67624543134423	26.128842650917584
179.7830802871648	25.126827875451703
180.19462858228513	23.19236926360726
180.31540906020092	24.29463382977187
180.60617687740552	25.566477559961804
180.69564389808386	27.054522645995995
180.78511091876214	28.671080716733137
181.1608724056112	29.860164017300455
181.87660857103788	30.526627846742436
182.18079644134423	29.19866033814526
182.63707824680375	25.607060607762733
182.69970516127853	26.831315883090866
182.71759856541422	24.81569117564456
182.75338537368555	28.123209571420546
183.89856323836824	28.197611825722255
184.23853791694597	26.71633058098822
184.38168515003127	25.8099758467674
184.4890455748453	24.612775936639892
184.6321928079306	23.55085285251549
185.0258476989153	22.871763185979887
185.88473109742733	21.697560336272915
185.88473109742733	20.623462337808235
186.63625407112534	22.92857945290119
187.11937598278837	23.79435113932108
188.02299289163955	24.477499110636785
188.78346256740542	25.322979273156207
189.0787037356439	26.743385946188845
189.76759979486712	28.349121870845735
189.80338660313845	29.599417935179467
189.8168066562402	30.923439869684884
189.87853890050826	32.20586418019435
190.85398504596117	27.261026862017054
190.93067106368545	28.806357542736237
191.00224468022816	26.148167911775168
191.28342674521718	25.505023230434674
191.816394568401	24.65335898444083
191.8253412704688	22.29277837068659
191.8432346746045	23.45615907431332
191.89691488701152	26.134640229174856
192.32635658626754	20.375905746222543
192.42029695797976	19.027533983036562
192.4337170110815	21.481117414667935
193.42143291937037	19.543953266303433
193.8140653301187	18.794906155463366
194.63460571976856	20.00152713025895
195.3324484810596	17.855698477784642
195.58295613895893	18.687650957703752
195.81557039272263	20.554471156546654
195.9229308175366	21.75167106667415
196.03029124235064	23.172077739706793
196.1555450713003	24.251586811211595
196.24501209197865	25.667935179464138
196.72813400364163	29.292001348087396
196.72813400364163	29.97875670142985
196.83549442845566	27.566642058722046
197.0144284698123	26.283444737778282
197.53333718974665	25.48531146435994
197.64069761456068	24.166362410829635
197.80173825178167	22.92857945290119
197.94488548486703	21.859892527476646
198.1238195262237	20.91971858675504
198.2848601634447	20.08776610683593
198.92902271232873	18.393423861147
198.94691611646437	19.193811748332053
199.6000253674162	21.128721282929845
199.68054568602673	22.238667640285342
199.73422589843375	23.226188470108028
199.73422589843375	24.02432174352637
200.17708765079152	25.094699629275965
200.27102802250374	26.36171204425149
200.27102802250374	27.21105725894244
201.33389622816242	24.170420715609723
201.48777950372914	23.077383961504623
201.70697370439103	25.42443689265854
202.20351566915582	26.635164485386355
202.90902703221923	27.627516630423443
203.1160792800748	28.488457001628937
203.97496267858685	25.125136915126667
203.98033069982762	26.238127001067234
204.61912522747087	27.737670617311686
204.74437905642054	29.638310022655354
204.78016586469187	30.923439869684884
204.78016586469187	28.366707858226142
204.83384607709888	32.62792787732405
204.83384607709888	31.836558445205867
204.94120650191292	35.22524293658372
204.99488671431988	35.874571701398644
205.28118118049053	33.91643964500365
206.17585138727395	33.91846879739369
206.71265351134394	34.76259619165309
207.30313584782095	35.691947986294444
207.94729839670498	36.72681570521822
208.85986200762403	37.877898515571935
210.04082668057805	37.8188686278615
211.18153119422686	37.462383446610126
212.2417153892651	37.239176683705
212.6890504926568	38.39072066505645
212.83219772574216	39.12121552547323
213.3093551693599	40.12677326542968
214.49628431035916	39.348480593158456
215.27464739026072	33.15550749873617
215.3551677088712	35.02232769757906
215.3551677088712	34.159937931809246
215.3551677088712	32.01918216031006
215.4576481143755	37.38352320599695
215.48042153782086	36.086505395470176
215.49235047391136	38.80106037059921
215.90986323707688	40.04109794229437
215.9149756382585	41.09818971120438
216.37509174460422	42.28669325394596
216.86894969874862	43.406785373251694
216.98346748521692	44.80960605890393
217.01925429348825	46.14208279503455
217.07293450589526	47.03490984665506
217.9318179044073	42.139579705667586
218.73702109051231	41.590983863072836
219.16646278976833	40.16284708569717
219.32750342698932	38.898008762568104
219.882198955195	37.78197494804247
220.52636150407903	36.963550150723655
220.6695087371644	36.36156827500983
220.6695087371644	35.468741223389316
220.70529554543572	34.197139058960104
220.83054937438538	33.17579902263663
221.22778294619718	27.749845531651964
221.2420976695057	26.648692167986674
221.24925503115998	29.8085655708107
221.31367128604842	28.8131213840364
221.45681851913372	30.666413900278982
221.54628553981206	32.025946001610215
222.0115140473394	33.84541931135202
222.13676787628907	34.92763391937689
222.24412830110305	36.239819131607035
222.3872755341884	37.751537662191765
222.49463595900244	38.55305285626018
223.03143808307243	39.556560947337786
224.03346871466982	40.45594687537057
224.3734433932475	38.45159523675785
224.46291041392584	36.87562021382164
224.60605764701114	35.766350240596154
225.1249663669455	31.50174830084817
225.34456723588323	33.79007879162348
225.36269302189078	32.807652803299604
225.37547402484483	34.7193076073321
226.30593103989952	34.09906336010785
226.73537273915554	35.103493793180924
227.16481443841155	36.08763270235354
227.88055060383823	37.159701548428174
228.16684507000895	37.748155741541694
228.8289010230286	36.3209852272089
229.15098229747065	35.468741223389316
229.63410420913362	34.474456552266474
230.54666782005268	33.63143596840165
231.62027206819272	34.15655601115917
232.66166818888854	34.78288771555356
233.88676992537722	34.82392168610783
234.62636396298478	32.34384654271752
234.72030433469706	32.85620752120429
234.93310803388192	34.152690958987655
235.2705265118688	35.82384289164747
235.4494605532255	37.051480087625684
235.6462879987178	38.248679997753186
235.86100884834582	39.222673144975566
236.07572969797383	40.21695781609841
236.34413076000885	41.39386620232545
236.6662120344509	42.449025445149694
236.98829330889288	43.3283248141699
237.31037458333486	44.19409650058979
237.68613607018392	45.2086726956131
238.1692579818469	46.1096163567938
238.7597403183239	47.08225673575615
239.67230392924296	47.953562474148896
240.47750711534798	47.35957422906252
241.19068708018386	46.57110358607298
241.98055306274404	45.69566926922429
242.1773805082364	44.61345466119942
242.40999476200005	43.6462253552772
242.62471561162806	42.67223220805482
243.21519794810507	41.60354528263027
243.21519794810507	40.93121945739482
244.0740813466171	42.2055271583441
244.6108834706871	43.13893725776555
245.14768559475715	44.0642307476268
245.68448771882714	45.005757456608436
246.22128984289714	45.922934336909506
246.75809196696719	46.87257765545133
247.29489409103718	47.805987754872774
247.83169621510723	48.73939785429422
248.36849833917722	49.68092456327585
248.90530046324722	50.59810144357692
249.44210258731727	51.515278323878
250.49184896327642	52.27012301297534
250.94514853471333	50.9410281974948
251.2135495967483	49.8960147166208
251.53563087119034	48.73939785429422
252.3101596502056	47.58567978109628
252.51261073699771	47.24594169521991
253.30707788062136	47.99266977475707
253.68283936747036	46.91316070325226
253.89756021709837	46.08120822333315
254.59540297838942	44.86187210531423
255.40060616449443	45.097069314160535
255.61532701412244	44.011472785485594
255.72268743893642	43.26068640116834
255.83004786375045	42.16494411054317
255.93740828856443	41.13007639161939
256.04476871337846	40.29812391170027
256.15212913819244	39.10092400157277
256.25948956300647	38.30955456945458
256.36684998782044	37.27468685053081
256.4742104126345	36.1992360838061
256.58157083744845	35.36728360388699
256.74261147466945	34.30536051976259
256.95733232429745	33.020230672733064
257.20783998219684	31.599823999700426
257.4404542359605	30.517609391675563
257.9450482325863	29.43810032017076
258.3932780061848	28.919651884513847
258.88981997094953	30.585247804677117
259.10454082057754	31.66746241270198
259.77937777655126	32.69749881641136
260.50022634315957	33.38378714261641
261.313098131037	35.49193153641843
261.4879422514484	36.434617761051506
262.05695250296264	37.47760208953547
262.6653282435753	38.51923364975941
262.86215568906766	39.288620597652084
263.61367866276566	37.937543297946036
263.8820797248007	39.10092400157277
263.98944014961467	40.101006250952885
264.2363691266869	41.637364489131045
264.5262422736847	43.067916924113916
264.8483235481267	43.828849070381395
265.33144545978973	44.953579252292954
266.19032885830177	45.76330768222584
267.10289246922076	46.60371496377015
267.69337480569783	47.88715385047464
268.44489777939583	48.857457629715114
269.30378117790787	49.67280795371567
269.41114160272184	50.26802598812934
269.4245616558236	48.465462281637926
270.00162393919885	44.78255069370331
270.1626645764199	46.659516654496436
270.2879184053695	45.39806025201745
270.9678677625249	47.71805781797076
271.5583500990019	46.48703870134247
272.4709137099209	47.72076335449081
273.061396046398	45.614503173622424
273.490837745654	44.92459136100657
274.09921348626665	43.882959800782636
274.242360719352	42.16494411054317
274.28262087865727	42.87007456608437
275.10124411786404	44.62698234379974
275.423325392306	45.74977999962553
275.74540666674807	46.845522290250706
276.06748794119005	47.94126458087589
276.38956921563204	49.06406223670168
276.7116504900741	50.20038757512779
277.03373176451606	51.30965754835328
277.3021328265511	52.42230944222884
277.42738665550075	53.73111273380891
277.53474708031473	55.02977026343875
277.5705338885861	56.24726169746672
277.6778943134001	57.43769776629407
277.7315745258071	58.276414087513345
277.7852547382141	62.01005448519912
277.7852547382141	61.11722743357861
277.7852547382141	60.2244003819581
277.7852547382141	59.331573330337584
277.8389349506211	67.8540133685334
277.8389349506211	66.96118631691289
277.8926151630281	69.13237937426277
277.8926151630281	66.04130390009175
277.8926151630281	65.14847684847123
277.8926151630281	64.25564979685072
277.8926151630281	63.362822745230204
277.8926151630281	62.67291093261436
277.9462953754351	70.28899623658934
278.1610162250631	71.38473852721452
278.37573707469113	72.39931472223782
278.59045792431914	73.33272482165927
279.18094026079615	75.46739313598832
279.2883006856101	74.27425153064091
279.8251028096802	72.60222996124249
280.0398236593082	71.20887865341048
280.2903313172075	69.8561103933794
280.4692653585642	69.15267089816324
280.5229455709712	68.03663708363759
280.61241259164956	66.487717425902
280.71977301646353	65.14847684847123
280.7913466330062	64.20153906644947
280.7913466330062	62.98404763242151
280.93449386609154	61.847722293995396
280.97028067436287	60.193963096107396
281.0597476950412	58.885159804527326
281.14921471571955	57.46475313149469
281.2744685446692	56.20667864966579
281.2744685446692	55.33414312194574
281.32814875707624	54.2181093074201
281.32814875707624	53.325282255799586
281.32814875707624	52.43245520417907
281.3818289694832	51.49904510475763
281.4712959901616	50.05158306652437
281.54286960670424	48.86114699769702
281.54286960670424	47.968319946076505
281.54286960670424	47.07549289445599
281.5965498191112	46.000042127731284
281.75759045633225	44.85357102735494
281.97231130596026	43.693572244378295
282.48227332382675	41.45474077402685
282.6045449187538	42.55273767841875
283.42167704094925	43.66651687917767
283.72586491125566	42.28669325394596
283.86901214434096	41.04214645471737
284.0121593774263	40.02306103216062
284.0658395898333	38.837134190866706
284.2268802270543	37.49789361343594
284.3342406518683	36.60506656181543
284.3700274601397	35.52285195379056
284.47738788495366	34.37299893276414
284.9784032007523	32.06788181767118
285.049976817295	29.448922466251013
285.19312405038033	33.114924450935234
285.19312405038033	30.744198075230763
285.62256574963635	34.41358198056508
285.694139366179	35.65812877979367
285.83728659926436	37.5790597090378
285.83728659926436	36.68623265741729
285.908860215807	38.66127431706267
286.016220640621	40.18990245089778
286.2452562135576	42.15885665337302
286.9108908474044	43.526320895865354
287.7876676500521	43.01042427306259
287.9844950955444	44.15351345278886
288.0381753079514	45.06663202830983
288.0918555203584	46.28412346233781
288.1634291369011	47.72482165927091
288.27078956171505	49.15537409425378
288.36025658239345	50.48446890973432
288.4139367948004	51.671523057911585
288.52129721961444	53.64994663820705
288.52129721961444	52.75711958658653
288.57497743202146	56.34871931696905
288.5928708361571	54.8403827070344
288.73601806924245	58.12422765825984
288.73601806924245	59.08807504353199
288.8075916857851	60.06206819075437
288.8433784940564	62.33471886760658
288.8433784940564	61.44189181598607
288.89705870646344	63.71454249283829
288.89705870646344	62.98404763242151
288.9149521105991	64.82381246606377
288.95073891887046	65.9871931696905
289.0044191312775	66.73797955400775
289.0223125354131	67.69168117732967
289.05809934368443	71.66881986182105
289.05809934368443	70.77599281020053
289.05809934368443	69.88316575858002
289.05809934368443	68.9903387069595
289.1296729602271	72.8592559306484
289.16545976849847	76.05178902432175
289.16545976849847	75.15896197270123
289.16545976849847	74.26613492108072
289.6378456376801	77.13941470538674
289.7559421049755	78.31429393922373
290.3464244414525	76.29528731112734
290.4537848662665	75.56479245071056
290.4537848662665	74.28642644498119
290.5969320993518	73.12980958265462
290.70429252416585	71.43884925761576
290.8295463531155	70.00491490198281
290.9369067779295	68.86858956355671
290.9905869903365	67.42789136662361
291.0979474151505	66.55535583890355
291.2053078399645	65.9871931696905
291.2053078399645	64.81028478346346
291.3126682647785	63.79570858844015
291.4200286895925	62.59850867831264
291.5273891144065	61.847722293995396
291.5273891144065	60.60993933606696
291.68842975162755	59.41273942593945
291.68842975162755	58.519912374318935
291.7957901764415	57.36329551199236
291.88525719711987	56.01729109326144
291.9926176219339	54.86743807223502
292.06419123847655	53.73111273380891
292.2073384715619	52.811230316987775
292.3146988963759	51.20143608755079
292.38627251291854	49.80808477971877
292.49363293773257	48.92202156939842
292.60099336254655	48.374150424085826
292.60099336254655	47.09578441835646
292.7441405956319	46.03386133423206
292.81571421217456	44.45788631129585
292.9230746369886	43.828849070381395
292.97675484939555	42.73310677975622
293.03043506180256	41.75911363253384
293.35251633624455	40.528094515905565
293.4598767610586	39.872001909790484
294.2382398409601	39.019757905970906
294.4261205843846	37.96054035836657
294.4261205843846	37.000751277874514
294.4261205843846	35.468741223389316
294.4529606905881	36.06734117845307
294.8555622836406	39.28354771667696
294.92713590018326	40.460456102904004
295.0166029208616	42.12436106274224
295.2313237704896	43.15922878166601
295.39236440771066	44.31584564399259
295.49972483252463	45.37100488681683
295.5712984490673	46.53438559044356
295.6607654697456	47.968319946076505
295.7860192986953	49.239922110505724
296.35860823103667	50.56194563735428
297.5395729039907	49.79824646510037
298.72053757694476	48.971828037154104
299.9015022498988	48.156477713153556
301.0824669228528	47.69899608339759
302.20975138339986	48.73601593364414
302.37079202062085	46.771120035949
302.6391930826559	49.68092456327585
302.74655350746986	50.89029938774364
302.80023371987687	53.73111273380891
302.80023371987687	52.8382856821884
302.80023371987687	51.945458630567884
302.8718073364195	54.81912492009105
302.9791677612335	56.27431706266734
303.12231499431886	61.98299911999851
303.28335563153985	60.745216162070065
303.33703584394686	61.36072572038421
303.4443962687609	58.438746278717076
303.4801830770322	59.31804564773727
303.6233303101175	57.505336179295625
304.0885588176449	56.308136269168116
304.2317060507303	55.13799172424123
304.4106400920869	53.69052968600798
304.5716807293079	52.7165365387856
304.67904115412193	51.53962815255856
304.7864015789359	50.62650957703758
304.9474422161569	49.49018423861147
305.10848285337795	48.53648261528956
305.2158432781919	47.379865752962985
305.32320370300596	46.466747177442
305.48424434022695	45.3304218390159
305.64528497744794	44.33613716789305
305.752645402262	43.15922878166601
305.8778992312116	42.110833380141926
306.02104646429694	41.10978486771892
306.18208710151794	40.15608324439701
306.27155412219633	38.674801999662975
306.45048816355296	37.7008088524406
306.61152880077395	36.72681570521822
307.094650712437	35.79340560579678
308.0465798124545	34.85728996985527
308.54401644742603	33.703378644048755
308.65137687224006	32.74967702072684
308.81241750946106	31.423964125896383
308.91977793427503	30.111778913666235
308.9555647425464	29.002508940440755
309.02713835908907	28.326124810425206
309.29553942112403	26.23609784867719
309.4207932500737	27.13568874159786
309.5961486106033	25.080495562545643
309.6498288230103	24.00808852440599
310.6375447312991	27.33860398060252
311.33538749259014	26.337555468179524
311.87218961666014	25.460961635679382
312.79668216366963	24.191163162263535
313.7509970509052	23.438122164179575
314.80670789490955	24.332076522683437
315.409119167477	21.183508397461097
315.46876384792927	22.064740292567066
315.5284085283815	23.098427023327318
315.62980448515026	20.270389821940128
315.79084512237125	24.519434926697755
315.8982055471852	25.322979273156207
315.95188575959224	26.86513508959164
315.95188575959224	26.154931753075324
315.96977916372794	27.974405062817127
316.0771395885419	29.51656087925256
316.54236809606925	33.1352159748357
316.5853122659949	36.540133685333934
316.59604830847627	31.958307588608662
316.6139417126119	35.79340560579678
316.6497285208833	30.869329139283643
316.6497285208833	34.54209496526803
317.6354924214482	29.595267396199823
318.36749531790736	28.272014080023972
318.68957659234934	27.149216424198165
319.0116578667913	25.985835720571437
319.33373914123337	24.822455016944716
319.6021402032684	23.88228107622311
319.87054126530336	22.860941039899643
320.1389423273384	21.75167106667415
320.2999829645594	20.615345728248045
320.55049062245877	19.208466737815726
321.22149327754624	18.18712670149226
322.1251101863974	17.839465258664262
322.44719146083946	16.648352805706907
322.6261255021961	15.691269261734917
322.82295294768846	14.852552940515636
323.4134352841655	13.616614666578158
324.16495825786353	14.500833192907564
324.7017603819335	15.560501663265242
325.4532833556315	16.078160984103803
325.8290448424805	15.116342751221708
325.9542986714302	13.743282967290156
326.54835968873437	11.8737572319272
326.6342480285856	12.80310902656855
326.6342480285856	10.939187616854312
327.3320907898766	13.8278309835421
327.5790197669488	15.477531876650005
327.7615324891326	16.88170533056227
327.86889291394664	17.855698477784642
327.99414674289625	18.897330038008576
328.1015071677103	20.49359658484525
328.24465440079564	21.26467449306297
328.29833461320266	22.34012525978767
328.42358844215227	23.60496358291674
328.5667356752376	24.47073526933663
328.6383092917803	25.91819730756989
328.78145652486563	26.66221985058698
328.83513673727265	27.67679604561029
328.9603905662223	28.691372240633598
329.18942613915885	30.282227714430157
329.42561907374966	32.005654477709754
329.5329794985637	32.97964762493213
329.64033992337767	34.088917598157614
329.76917243315444	35.37134190866708
329.9266343895483	36.91620326162258
330.4992233218897	39.61980725559897
330.53948348119496	38.17258678312644
330.5529035342967	41.04214645471737
331.2865331038591	37.13264618322755
331.4654671452157	36.11806998820423
331.6801879948437	34.95130736392743
331.89490884447173	33.588393341946116
332.0559494816927	32.34384654271752
332.21699011891377	31.356325712894836
332.37803075613476	30.13612874234679
332.53907139335575	29.097202718642926
332.6822186264411	28.09615420621992
332.86115266779774	26.84484356569118
333.0221933050188	25.911433466269727
333.1832339422398	24.5654290475388
333.29059436705376	23.496742122114256
333.50531521668177	22.238667640285342
333.6663558539028	20.777677919451776
333.8273964911238	19.550040723473572
334.0421173407518	18.007884907038132
334.2031579779728	16.6787900915576
334.4178788276008	15.643922372633824
334.5789194648218	14.595526971109734
335.49148307574086	13.695936078189064
335.49148307574086	12.41080623115954
335.5809500964192	11.321827781834529
335.9567115832682	14.987829766518743
335.97460498740384	13.472729315283942
336.08196541221787	16.070044374543613
336.1356456246249	17.754240858282316
336.1356456246249	16.800539234960397
336.2251126453032	18.782344735905923
336.24300604943886	20.25009829803966
336.90781483386405	21.36769299901917
337.44186412652857	22.34688910108784
337.67447838029227	20.892663221554415
338.22917390849796	18.56184350952087
338.22917390849796	17.706893969181223
338.2649607167693	19.9750354185
338.33653433331193	17.12520361736786
338.76597603256795	23.374992978711447
338.76597603256795	22.482165927090946
338.76597603256795	21.589338875470432
338.8375496491106	24.213709299930727
338.92701666978894	25.586769083862272
339.034377094603	26.743385946188845
339.1596309235526	27.98793274541744
339.38329847524847	29.340701005448523
340.0811412365395	30.588629725327195
340.3656463622966	31.617409987080826
340.53254302268925	32.46559568612032
340.644783466813	17.571617143178116
340.69846367922	20.15540451983749
340.69846367922	19.262577468216975
340.69846367922	18.36975041659646
340.752143891627	21.01103044430714
340.859504316441	23.63201894811735
340.859504316441	22.73919189649685
340.859504316441	21.886947892677256
340.91318452884803	24.464937691079356
340.966864741255	25.368635201932257
341.020544953662	27.974405062817127
341.020544953662	27.081578011196612
341.020544953662	26.20678786970985
341.06751513951815	29.215255905906716
341.1547454846795	30.443207137373854
341.181585590883	33.480171881143626
341.449986652918	31.41043644329607
341.5215602694607	32.03609176356045
341.62892069427465	35.00880001497875
342.13709337172764	37.35179464135258
342.20150962661603	36.15865303600517
342.5951645176007	38.56658053886049
342.7025249424147	39.965729424949785
342.79199196309304	41.39386620232545
342.9172457920427	42.46255312775
343.02460621685674	44.04529199198637
343.3610022146073	45.90670111778914
344.22346429394645	47.102548259656615
344.5634389725241	48.72464038236661
345.01435275674294	41.580548222209735
345.04656088418716	44.23467954839072
345.04656088418716	43.34185249677021
345.04656088418716	42.449025445149694
345.04656088418716	47.64365556366904
345.0695666895044	45.42898066938959
345.1002410965941	46.723773146847904
345.6585153056269	39.811127338089086
345.92845008801646	39.280069169722594
346.6301271501937	38.339991855305286
346.839479978581	40.68772117058922
346.92536831843216	41.488559980527626
347.0327287432462	39.28354771667696
347.39059682595956	36.84856484862102
347.51585065490923	35.691947986294444
347.89161214175823	31.586296317100114
347.9631857583009	29.793878372558936
348.0168659707079	26.959828867793817
348.0526527789792	30.882856821883955
348.0526527789792	27.960877380216814
348.10633299138624	34.386526615364446
348.14211979965756	32.70909397292591
348.14211979965756	28.988981257840436
348.2290306197451	33.37001789425538
349.1680083034358	34.06186223295699
349.66305915118926	35.32670055608605
349.9314602132243	36.76739875301915
350.25354148766627	37.41943305435413
350.5756227621083	41.31270010672359
350.5756227621083	40.419873055103075
350.5756227621083	39.52704600348256
350.5756227621083	38.634218951862046
350.8118156966991	50.719850586979724
350.8977040365503	49.59975846767399
350.9513842489573	47.27840813346065
351.0050644613643	48.19558501376173
351.0050644613643	45.41158793461776
351.05874467377134	43.828849070381395
351.1124248861783	46.31794266883858
351.18399850272095	44.640510026400044
351.25557211926366	43.09835420996461
351.291358927535	41.948501188938195
352.0571966245416	40.371173397741956
352.203922538454	39.297075399277276
352.390013941465	38.1796888164916
352.50811040876033	36.84856484862102
352.50811040876033	35.99632084480144
353.0449125328304	34.63002490217004
353.36699380727237	33.6966148027486
353.8769558251389	32.66851092512498
354.2258772057844	31.92642090819365
354.2795574181914	30.903148345784416
354.95592809451966	33.80019820094527
355.08476060429643	35.79340560579678
355.08476060429643	34.90057855417626
355.13844081670345	36.868856372521485
355.19212102911047	37.74139190024153
355.2636946456531	38.87771723866764
355.35316166633146	40.460456102904004
355.4068418787384	42.36785934954783
355.4068418787384	41.475032297927314
355.46052209114544	43.30126944896927
355.56788251595947	44.33613716789305
355.6215627283664	45.2086726956131
355.67524294077344	46.26383193843734
355.72892315318046	46.994326798854125
355.7826033655875	48.008902993877435
355.9078571945371	49.15875601490386
355.94364400280847	50.40330281413245
355.9973242152155	51.43817053305623
356.10468464002946	52.4121636802786
356.2120450648435	53.62965511430658
356.4267659144715	54.48189911812616
356.5520197434211	55.54382220225056
356.65938016823515	56.842479731880395
356.69516697650647	58.114081896309614
356.8025274013205	59.41273942593945
356.98146144267713	60.522009399164936
357.0172482509485	62.57821715441218
357.0172482509485	61.685390102791665
357.08882186749116	63.63337639723642
357.6479907467308	65.64731014435769
357.7687712246465	66.4660731337415
358.41293377353054	65.33786440487559
358.41293377353054	63.55221030163456
358.41293377353054	62.659383250014045
358.46661398593756	64.44503735325507
358.46661398593756	61.644807054990736
358.46661398593756	60.75198000337022
358.7810266586071	59.60405950842956
358.86384755774935	58.69928944559906
358.9318424934649	57.897638974704634
359.43285780926357	56.93717351008257
359.43285780926357	56.04434645846206
359.54021823407754	55.08049907318991
359.59389844648456	54.35338613342321
