# Supplementary material for: Granular porous landslide tsunami modelling – the 2014 Lake Askja flank collapse
Source: Nat Commun. 2022 Feb 3;13:678. doi: 10.1038/s41467-022-28296-7 (PMC8813955; doi:10.1038/s41467-022-28296-7)
Supplement: Supplementary file 9 — Source Data [file 41467_2022_28296_MOESM9_ESM.zip › supplementary_data/gauges_viroulet_measured.csv]

#t(s)	eta1(cm)	eta2(cm)	eta3(cm)	eta4(cm)
-14.530000	-0.009600	0.002931	0.000756	0.000851
-14.525000	-0.005146	-0.000122	0.000994	0.000131
-14.520000	-0.001461	-0.002554	0.001198	-0.000435
-14.515000	0.000955	-0.003883	0.001341	-0.000726
-14.510000	0.001968	-0.003898	0.001403	-0.000689
-14.505000	0.001813	-0.002715	0.001380	-0.000350
-14.500000	0.000977	-0.000765	0.001282	0.000190
-14.495000	0.000008	0.001316	0.001133	0.000790
-14.490000	-0.000665	0.002857	0.000963	0.001303
-14.485000	-0.000843	0.003352	0.000807	0.001620
-14.480000	-0.000569	0.002631	0.000694	0.001698
-14.475000	-0.000051	0.000924	0.000647	0.001563
-14.470000	0.000453	-0.001196	0.000670	0.001296
-14.465000	0.000743	-0.002994	0.000757	0.001001
-14.460000	0.000736	-0.003828	0.000885	0.000767
-14.455000	0.000472	-0.003379	0.001023	0.000633
-14.450000	0.000069	-0.001775	0.001137	0.000582
-14.445000	-0.000335	0.000437	0.001198	0.000550
-14.440000	-0.000633	0.002488	0.001192	0.000450
-14.435000	-0.000775	0.003654	0.001120	0.000218
-14.430000	-0.000764	0.003532	0.001001	-0.000164
-14.425000	-0.000643	0.002186	0.000864	-0.000649
-14.420000	-0.000468	0.000132	0.000742	-0.001146
-14.415000	-0.000292	-0.001853	0.000657	-0.001541
-14.410000	-0.000156	-0.003015	0.000618	-0.001745
-14.405000	-0.000084	-0.002906	0.000618	-0.001724
-14.400000	-0.000086	-0.001550	0.000636	-0.001512
-14.395000	-0.000156	0.000565	0.000651	-0.001198
-14.390000	-0.000276	0.002670	0.000648	-0.000891
-14.385000	-0.000415	0.003994	0.000624	-0.000677
-14.380000	-0.000540	0.004059	0.000585	-0.000586
-14.375000	-0.000622	0.002848	0.000546	-0.000585
-14.370000	-0.000647	0.000815	0.000520	-0.000592
-14.365000	-0.000621	-0.001286	0.000509	-0.000513
-14.360000	-0.000567	-0.002686	0.000508	-0.000291
-14.355000	-0.000514	-0.002881	0.000501	0.000071
-14.350000	-0.000486	-0.001827	0.000472	0.000502
-14.345000	-0.000490	0.000054	0.000415	0.000886
-14.340000	-0.000517	0.002027	0.000332	0.001106
-14.335000	-0.000541	0.003327	0.000242	0.001081
-14.330000	-0.000536	0.003444	0.000170	0.000801
-14.325000	-0.000490	0.002321	0.000138	0.000326
-14.320000	-0.000406	0.000373	0.000154	-0.000236
-14.315000	-0.000310	-0.001667	0.000209	-0.000767
-14.310000	-0.000236	-0.003023	0.000276	-0.001176
-14.305000	-0.000212	-0.003169	0.000320	-0.001427
-14.300000	-0.000252	-0.002028	0.000312	-0.001547
-14.295000	-0.000345	-0.000004	0.000240	-0.001600
-14.290000	-0.000460	0.002166	0.000113	-0.001666
-14.285000	-0.000561	0.003686	-0.000037	-0.001800
-14.280000	-0.000613	0.003996	-0.000176	-0.002014
-14.275000	-0.000603	0.002981	-0.000273	-0.002271
-14.270000	-0.000541	0.001007	-0.000313	-0.002498
-14.265000	-0.000455	-0.001208	-0.000307	-0.002615
-14.260000	-0.000381	-0.002866	-0.000277	-0.002559
-14.255000	-0.000351	-0.003383	-0.000251	-0.002311
-14.250000	-0.000377	-0.002596	-0.000248	-0.001899
-14.245000	-0.000452	-0.000825	-0.000273	-0.001388
-14.240000	-0.000551	0.001255	-0.000319	-0.000867
-14.235000	-0.000639	0.002862	-0.000372	-0.000417
-14.230000	-0.000685	0.003403	-0.000420	-0.000096
-14.225000	-0.000669	0.002687	-0.000460	0.000077
-14.220000	-0.000588	0.000999	-0.000501	0.000118
-14.215000	-0.000455	-0.001014	-0.000550	0.000067
-14.210000	-0.000297	-0.002579	-0.000612	-0.000024
-14.205000	-0.000145	-0.003089	-0.000684	-0.000117
-14.200000	-0.000032	-0.002332	-0.000755	-0.000190
-14.195000	0.000021	-0.000570	-0.000812	-0.000250
-14.190000	0.000000	0.001558	-0.000852	-0.000323
-14.185000	-0.000087	0.003268	-0.000881	-0.000442
-14.180000	-0.000221	0.003925	-0.000917	-0.000635
-14.175000	-0.000370	0.003279	-0.000974	-0.000911
-14.170000	-0.000499	0.001555	-0.001057	-0.001251
-14.165000	-0.000577	-0.000623	-0.001156	-0.001611
-14.160000	-0.000589	-0.002466	-0.001242	-0.001933
-14.155000	-0.000535	-0.003309	-0.001282	-0.002158
-14.150000	-0.000434	-0.002851	-0.001249	-0.002239
-14.145000	-0.000312	-0.001268	-0.001135	-0.002163
-14.140000	-0.000193	0.000858	-0.000959	-0.001945
-14.135000	-0.000089	0.002751	-0.000761	-0.001636
-14.130000	0.000001	0.003723	-0.000590	-0.001301
-14.125000	0.000092	0.003430	-0.000492	-0.001003
-14.120000	0.000200	0.001990	-0.000494	-0.000785
-14.115000	0.000335	-0.000060	-0.000599	-0.000652
-14.110000	0.000494	-0.001959	-0.000781	-0.000571
-14.105000	0.000657	-0.003000	-0.000997	-0.000480
-14.100000	0.000793	-0.002791	-0.001194	-0.000315
-14.095000	0.000873	-0.001398	-0.001320	-0.000036
-14.090000	0.000879	0.000677	-0.001338	0.000352
-14.085000	0.000816	0.002677	-0.001235	0.000788
-14.080000	0.000707	0.003869	-0.001024	0.001170
-14.075000	0.000592	0.003812	-0.000741	0.001384
-14.070000	0.000510	0.002526	-0.000441	0.001344
-14.065000	0.000494	0.000488	-0.000179	0.001028
-14.060000	0.000552	-0.001544	-0.000002	0.000491
-14.055000	0.000674	-0.002803	0.000064	-0.000150
-14.050000	0.000829	-0.002809	0.000020	-0.000747
-14.045000	0.000978	-0.001542	-0.000108	-0.001175
-14.040000	0.001088	0.000541	-0.000281	-0.001371
-14.035000	0.001134	0.002673	-0.000460	-0.001356
-14.030000	0.001113	0.004061	-0.000610	-0.001226
-14.025000	0.001036	0.004182	-0.000711	-0.001111
-14.020000	0.000927	0.002973	-0.000759	-0.001124
-14.015000	0.000810	0.000866	-0.000754	-0.001311
-14.010000	0.000706	-0.001375	-0.000705	-0.001632
-14.005000	0.000626	-0.002934	-0.000620	-0.001966
-14.000000	0.000570	-0.003239	-0.000508	-0.002160
-13.995000	0.000531	-0.002178	-0.000383	-0.002082
-13.990000	0.000502	-0.000141	-0.000262	-0.001677
-13.985000	0.000481	0.002126	-0.000168	-0.000998
-13.980000	0.000473	0.003787	-0.000119	-0.000191
-13.975000	0.000488	0.004228	-0.000127	0.000547
-13.970000	0.000533	0.003280	-0.000186	0.001037
-13.965000	0.000605	0.001284	-0.000275	0.001181
-13.960000	0.000691	-0.001031	-0.000359	0.001002
-13.955000	0.000769	-0.002816	-0.000407	0.000629
-13.950000	0.000815	-0.003411	-0.000396	0.000254
-13.945000	0.000816	-0.002590	-0.000330	0.000056
-13.940000	0.000776	-0.000649	-0.000232	0.000126
-13.935000	0.000715	0.001698	-0.000142	0.000436
-13.930000	0.000660	0.003585	-0.000101	0.000839
-13.925000	0.000639	0.004304	-0.000134	0.001132
-13.920000	0.000664	0.003577	-0.000242	0.001133
-13.915000	0.000730	0.001657	-0.000400	0.000761
-13.910000	0.000818	-0.000761	-0.000567	0.000071
-13.905000	0.000899	-0.002793	-0.000704	-0.000760
-13.900000	0.000947	-0.003693	-0.000780	-0.001495
-13.895000	0.000945	-0.003129	-0.000787	-0.001926
-13.890000	0.000887	-0.001309	-0.000732	-0.001954
-13.885000	0.000783	0.001096	-0.000634	-0.001624
-13.880000	0.000651	0.003198	-0.000516	-0.001104
-13.875000	0.000515	0.004220	-0.000396	-0.000615
-13.870000	0.000399	0.003780	-0.000288	-0.000344
-13.865000	0.000322	0.002031	-0.000208	-0.000367
-13.860000	0.000293	-0.000398	-0.000176	-0.000621
-13.855000	0.000306	-0.002635	-0.000215	-0.000934
-13.850000	0.000344	-0.003887	-0.000346	-0.001095
-13.845000	0.000382	-0.003731	-0.000574	-0.000948
-13.840000	0.000395	-0.002266	-0.000875	-0.000458
-13.835000	0.000371	-0.000074	-0.001200	0.000273
-13.830000	0.000313	0.002002	-0.001476	0.001041
-13.825000	0.000239	0.003172	-0.001628	0.001619
-13.820000	0.000178	0.002991	-0.001605	0.001841
-13.815000	0.000151	0.001527	-0.001397	0.001669
-13.810000	0.000164	-0.000667	-0.001045	0.001204
-13.805000	0.000203	-0.002763	-0.000632	0.000643
-13.800000	0.000241	-0.003964	-0.000260	0.000205
-13.795000	0.000249	-0.003804	-0.000022	0.000044
-13.790000	0.000212	-0.002327	0.000029	0.000193
-13.785000	0.000133	-0.000067	-0.000106	0.000551
-13.780000	0.000040	0.002147	-0.000371	0.000929
-13.775000	-0.000034	0.003500	-0.000672	0.001119
-13.770000	-0.000063	0.003491	-0.000908	0.000982
-13.765000	-0.000038	0.002117	-0.001002	0.000497
-13.760000	0.000025	-0.000123	-0.000920	-0.000222
-13.755000	0.000094	-0.002422	-0.000683	-0.000971
-13.750000	0.000140	-0.003956	-0.000359	-0.001527
-13.745000	0.000142	-0.004193	-0.000038	-0.001725
-13.740000	0.000103	-0.003078	0.000198	-0.001518
-13.735000	0.000042	-0.001053	0.000297	-0.000985
-13.730000	-0.000016	0.001114	0.000252	-0.000303
-13.725000	-0.000049	0.002614	0.000101	0.000323
-13.720000	-0.000054	0.002894	-0.000090	0.000737
-13.715000	-0.000041	0.001860	-0.000251	0.000879
-13.710000	-0.000033	-0.000094	-0.000330	0.000808
-13.705000	-0.000049	-0.002231	-0.000311	0.000669
-13.700000	-0.000096	-0.003751	-0.000206	0.000628
-13.695000	-0.000168	-0.004081	-0.000052	0.000809
-13.690000	-0.000249	-0.003094	0.000114	0.001238
-13.685000	-0.000316	-0.001152	0.000263	0.001830
-13.680000	-0.000354	0.001027	0.000387	0.002423
-13.675000	-0.000358	0.002638	0.000490	0.002838
-13.670000	-0.000329	0.003084	0.000581	0.002946
-13.665000	-0.000278	0.002206	0.000663	0.002716
-13.660000	-0.000218	0.000338	0.000725	0.002229
-13.655000	-0.000158	-0.001818	0.000746	0.001644
-13.650000	-0.000108	-0.003452	0.000710	0.001139
-13.645000	-0.000073	-0.003954	0.000614	0.000843
-13.640000	-0.000059	-0.003142	0.000481	0.000794
-13.635000	-0.000065	-0.001330	0.000354	0.000929
-13.630000	-0.000088	0.000791	0.000285	0.001120
-13.625000	-0.000117	0.002410	0.000320	0.001228
-13.620000	-0.000139	0.002905	0.000475	0.001167
-13.615000	-0.000139	0.002078	0.000730	0.000937
-13.610000	-0.000109	0.000228	0.001032	0.000628
-13.605000	-0.000051	-0.001961	0.001309	0.000381
-13.600000	0.000020	-0.003671	0.001491	0.000335
-13.595000	0.000084	-0.004258	0.001538	0.000566
-13.590000	0.000119	-0.003497	0.001447	0.001060
-13.585000	0.000112	-0.001659	0.001258	0.001714
-13.580000	0.000060	0.000583	0.001042	0.002372
-13.575000	-0.000024	0.002404	0.000875	0.002880
-13.570000	-0.000120	0.003139	0.000819	0.003140
-13.565000	-0.000202	0.002523	0.000901	0.003140
-13.560000	-0.000254	0.000794	0.001104	0.002951
-13.555000	-0.000266	-0.001395	0.001377	0.002693
-13.550000	-0.000242	-0.003218	0.001649	0.002488
-13.545000	-0.000195	-0.003982	0.001855	0.002410
-13.540000	-0.000144	-0.003385	0.001950	0.002460
-13.535000	-0.000110	-0.001625	0.001927	0.002570
-13.530000	-0.000110	0.000670	0.001811	0.002629
-13.525000	-0.000156	0.002674	0.001650	0.002531
-13.520000	-0.000248	0.003670	0.001501	0.002222
-13.515000	-0.000375	0.003307	0.001410	0.001723
-13.510000	-0.000515	0.001735	0.001407	0.001125
-13.505000	-0.000639	-0.000456	0.001497	0.000568
-13.500000	-0.000719	-0.002453	0.001666	0.000185
-13.495000	-0.000732	-0.003516	0.001885	0.000060
-13.490000	-0.000673	-0.003250	0.002116	0.000203
-13.485000	-0.000556	-0.001746	0.002319	0.000540
-13.480000	-0.000413	0.000456	0.002463	0.000946
-13.475000	-0.000286	0.002569	0.002523	0.001286
-13.470000	-0.000216	0.003839	0.002489	0.001461
-13.465000	-0.000229	0.003825	0.002369	0.001444
-13.460000	-0.000333	0.002551	0.002182	0.001280
-13.455000	-0.000508	0.000497	0.001964	0.001071
-13.450000	-0.000716	-0.001577	0.001753	0.000931
-13.445000	-0.000911	-0.002908	0.001592	0.000948
-13.440000	-0.001055	-0.003005	0.001512	0.001154
-13.435000	-0.001121	-0.001824	0.001528	0.001509
-13.430000	-0.001111	0.000214	0.001633	0.001923
-13.425000	-0.001046	0.002373	0.001800	0.002279
-13.420000	-0.000963	0.003870	0.001982	0.002477
-13.415000	-0.000899	0.004156	0.002127	0.002458
-13.410000	-0.000882	0.003116	0.002188	0.002220
-13.405000	-0.000920	0.001114	0.002142	0.001818
-13.400000	-0.000996	-0.001129	0.001992	0.001340
-13.395000	-0.001082	-0.002800	0.001771	0.000881
-13.390000	-0.001141	-0.003284	0.001529	0.000514
-13.385000	-0.001149	-0.002392	0.001323	0.000272
-13.380000	-0.001103	-0.000433	0.001195	0.000142
-13.375000	-0.001022	0.001894	0.001163	0.000074
-13.370000	-0.000942	0.003748	0.001218	0.000003
-13.365000	-0.000901	0.004457	0.001329	-0.000122
-13.360000	-0.000929	0.003758	0.001457	-0.000323
-13.355000	-0.001029	0.001898	0.001568	-0.000575
-13.350000	-0.001180	-0.000453	0.001646	-0.000817
-13.345000	-0.001342	-0.002449	0.001690	-0.000970
-13.340000	-0.001471	-0.003372	0.001708	-0.000965
-13.335000	-0.001539	-0.002898	0.001715	-0.000770
-13.330000	-0.001538	-0.001212	0.001716	-0.000406
-13.325000	-0.001488	0.001056	0.001713	0.000055
-13.320000	-0.001425	0.003067	0.001700	0.000513
-13.315000	-0.001386	0.004081	0.001674	0.000867
-13.310000	-0.001393	0.003729	0.001639	0.001051
-13.305000	-0.001446	0.002153	0.001606	0.001049
-13.300000	-0.001523	-0.000049	0.001589	0.000906
-13.295000	-0.001590	-0.002041	0.001597	0.000700
-13.290000	-0.001614	-0.003064	0.001624	0.000524
-13.285000	-0.001580	-0.002717	0.001652	0.000445
-13.280000	-0.001489	-0.001113	0.001651	0.000486
-13.275000	-0.001364	0.001165	0.001591	0.000616
-13.270000	-0.001236	0.003277	0.001458	0.000763
-13.265000	-0.001133	0.004445	0.001261	0.000837
-13.260000	-0.001075	0.004242	0.001031	0.000762
-13.255000	-0.001067	0.002753	0.000817	0.000502
-13.250000	-0.001100	0.000545	0.000666	0.000074
-13.245000	-0.001156	-0.001544	0.000610	-0.000449
-13.240000	-0.001214	-0.002721	0.000655	-0.000963
-13.235000	-0.001257	-0.002534	0.000779	-0.001354
-13.230000	-0.001278	-0.001039	0.000943	-0.001539
-13.225000	-0.001277	0.001221	0.001097	-0.001487
-13.220000	-0.001264	0.003416	0.001205	-0.001231
-13.215000	-0.001250	0.004743	0.001247	-0.000859
-13.210000	-0.001246	0.004717	0.001222	-0.000482
-13.205000	-0.001254	0.003356	0.001149	-0.000200
-13.200000	-0.001268	0.001165	0.001053	-0.000064
-13.195000	-0.001273	-0.001041	0.000960	-0.000057
-13.190000	-0.001254	-0.002444	0.000889	-0.000103
-13.185000	-0.001199	-0.002520	0.000856	-0.000101
-13.180000	-0.001108	-0.001233	0.000869	0.000037
-13.175000	-0.000993	0.000954	0.000932	0.000336
-13.170000	-0.000878	0.003249	0.001043	0.000752
-13.165000	-0.000786	0.004818	0.001188	0.001177
-13.160000	-0.000738	0.005093	0.001346	0.001482
-13.155000	-0.000741	0.003983	0.001481	0.001567
-13.150000	-0.000787	0.001905	0.001555	0.001405
-13.145000	-0.000858	-0.000367	0.001538	0.001048
-13.140000	-0.000927	-0.001989	0.001418	0.000613
-13.135000	-0.000971	-0.002361	0.001210	0.000230
-13.130000	-0.000971	-0.001346	0.000957	-0.000006
-13.125000	-0.000923	0.000673	0.000719	-0.000074
-13.120000	-0.000831	0.002943	0.000560	-0.000030
-13.115000	-0.000713	0.004618	0.000523	0.000020
-13.110000	-0.000589	0.005074	0.000620	-0.000032
-13.105000	-0.000484	0.004146	0.000822	-0.000245
-13.100000	-0.000417	0.002184	0.001071	-0.000602
-13.095000	-0.000398	-0.000081	0.001291	-0.001009
-13.090000	-0.000423	-0.001804	0.001413	-0.001330
-13.085000	-0.000479	-0.002350	0.001393	-0.001438
-13.080000	-0.000540	-0.001521	0.001232	-0.001262
-13.075000	-0.000577	0.000366	0.000967	-0.000816
-13.070000	-0.000566	0.002604	0.000671	-0.000201
-13.065000	-0.000496	0.004357	0.000422	0.000438
-13.060000	-0.000370	0.004973	0.000285	0.000952
-13.055000	-0.000210	0.004225	0.000289	0.001248
-13.050000	-0.000044	0.002393	0.000417	0.001313
-13.045000	0.000097	0.000162	0.000616	0.001220
-13.040000	0.000188	-0.001632	0.000810	0.001098
-13.035000	0.000224	-0.002315	0.000929	0.001078
-13.030000	0.000213	-0.001626	0.000933	0.001244
-13.025000	0.000178	0.000187	0.000824	0.001596
-13.020000	0.000148	0.002451	0.000644	0.002043
-13.015000	0.000150	0.004323	0.000459	0.002433
-13.010000	0.000197	0.005100	0.000333	0.002605
-13.005000	0.000289	0.004483	0.000300	0.002450
-13.000000	0.000408	0.002690	0.000362	0.001954
-12.995000	0.000528	0.000380	0.000483	0.001207
-12.990000	0.000619	-0.001600	0.000609	0.000383
-12.985000	0.000660	-0.002521	0.000695	-0.000324
-12.980000	0.000645	-0.002052	0.000717	-0.000758
-12.975000	0.000581	-0.000379	0.000682	-0.000855
-12.970000	0.000491	0.001862	0.000620	-0.000662
-12.965000	0.000406	0.003828	0.000566	-0.000312
-12.960000	0.000352	0.004777	0.000542	0.000028
-12.955000	0.000348	0.004346	0.000548	0.000222
-12.950000	0.000399	0.002689	0.000557	0.000220
-12.945000	0.000493	0.000412	0.000537	0.000072
-12.940000	0.000607	-0.001652	0.000467	-0.000091
-12.935000	0.000714	-0.002748	0.000349	-0.000115
-12.930000	0.000790	-0.002488	0.000217	0.000113
-12.925000	0.000823	-0.000990	0.000120	0.000611
-12.920000	0.000814	0.001167	0.000101	0.001293
-12.915000	0.000777	0.003153	0.000179	0.001990
-12.910000	0.000727	0.004203	0.000333	0.002517
-12.905000	0.000681	0.003896	0.000506	0.002740
-12.900000	0.000644	0.002319	0.000626	0.002625
-12.895000	0.000614	0.000035	0.000635	0.002254
-12.890000	0.000581	-0.002123	0.000509	0.001790
-12.885000	0.000539	-0.003360	0.000268	0.001412
-12.880000	0.000484	-0.003215	-0.000025	0.001243
-12.875000	0.000424	-0.001735	-0.000292	0.001302
-12.870000	0.000372	0.000539	-0.000464	0.001495
-12.865000	0.000341	0.002766	-0.000507	0.001657
-12.860000	0.000338	0.004116	-0.000427	0.001622
-12.855000	0.000358	0.004073	-0.000266	0.001294
-12.850000	0.000389	0.002628	-0.000087	0.000693
-12.845000	0.000411	0.000283	0.000053	-0.000046
-12.840000	0.000407	-0.002128	0.000117	-0.000720
-12.835000	0.000370	-0.003746	0.000097	-0.001136
-12.830000	0.000304	-0.003995	0.000011	-0.001183
-12.825000	0.000223	-0.002799	-0.000111	-0.000874
-12.820000	0.000145	-0.000603	-0.000236	-0.000340
-12.815000	0.000088	0.001785	-0.000340	0.000219
-12.810000	0.000064	0.003486	-0.000411	0.000609
-12.805000	0.000074	0.003873	-0.000447	0.000723
-12.800000	0.000113	0.002801	-0.000450	0.000571
-12.795000	0.000165	0.000660	-0.000425	0.000278
-12.790000	0.000214	-0.001767	-0.000378	0.000033
-12.785000	0.000241	-0.003586	-0.000314	0.000010
-12.780000	0.000235	-0.004123	-0.000243	0.000297
-12.775000	0.000192	-0.003175	-0.000177	0.000864
-12.770000	0.000116	-0.001085	-0.000126	0.001569
-12.765000	0.000019	0.001376	-0.000099	0.002207
-12.760000	-0.000082	0.003298	-0.000097	0.002586
-12.755000	-0.000168	0.003964	-0.000116	0.002590
-12.750000	-0.000226	0.003122	-0.000146	0.002221
-12.745000	-0.000254	0.001081	-0.000178	0.001588
-12.740000	-0.000255	-0.001405	-0.000206	0.000867
-12.735000	-0.000242	-0.003413	-0.000226	0.000238
-12.730000	-0.000233	-0.004205	-0.000239	-0.000179
-12.725000	-0.000243	-0.003497	-0.000251	-0.000351
-12.720000	-0.000283	-0.001574	-0.000264	-0.000338
-12.715000	-0.000355	0.000821	-0.000282	-0.000253
-12.710000	-0.000452	0.002770	-0.000307	-0.000214
-12.705000	-0.000563	0.003522	-0.000340	-0.000294
-12.700000	-0.000673	0.002777	-0.000381	-0.000492
-12.695000	-0.000766	0.000800	-0.000428	-0.000739
-12.690000	-0.000829	-0.001682	-0.000468	-0.000922
-12.685000	-0.000852	-0.003752	-0.000484	-0.000937
-12.680000	-0.000834	-0.004646	-0.000454	-0.000723
-12.675000	-0.000782	-0.004035	-0.000356	-0.000296
-12.670000	-0.000711	-0.002147	-0.000180	0.000264
-12.665000	-0.000645	0.000319	0.000067	0.000833
-12.660000	-0.000606	0.002450	0.000359	0.001289
-12.655000	-0.000614	0.003455	0.000650	0.001554
-12.650000	-0.000677	0.002950	0.000887	0.001612
-12.645000	-0.000790	0.001105	0.001025	0.001515
-12.640000	-0.000938	-0.001426	0.001038	0.001356
-12.635000	-0.001093	-0.003733	0.000929	0.001234
-12.630000	-0.001231	-0.004986	0.000732	0.001216
-12.625000	-0.001327	-0.004729	0.000500	0.001315
-12.620000	-0.001370	-0.003050	0.000295	0.001486
-12.615000	-0.001359	-0.000546	0.000168	0.001650
-12.610000	-0.001307	0.001892	0.000144	0.001717
-12.605000	-0.001232	0.003398	0.000219	0.001627
-12.600000	-0.001159	0.003448	0.000359	0.001368
-12.595000	-0.001110	0.002048	0.000514	0.000978
-12.590000	-0.001103	-0.000270	0.000634	0.000541
-12.585000	-0.001143	-0.002646	0.000684	0.000154
-12.580000	-0.001225	-0.004209	0.000654	-0.000101
-12.575000	-0.001336	-0.004397	0.000556	-0.000179
-12.570000	-0.001452	-0.003159	0.000420	-0.000083
-12.565000	-0.001550	-0.000977	0.000280	0.000138
-12.560000	-0.001610	0.001325	0.000162	0.000414
-12.555000	-0.001623	0.002880	0.000083	0.000668
-12.550000	-0.001592	0.003109	0.000045	0.000846
-12.545000	-0.001535	0.001927	0.000043	0.000931
-12.540000	-0.001474	-0.000221	0.000069	0.000941
-12.535000	-0.001435	-0.002530	0.000121	0.000923
-12.530000	-0.001439	-0.004135	0.000199	0.000935
-12.525000	-0.001493	-0.004431	0.000304	0.001027
-12.520000	-0.001592	-0.003299	0.000432	0.001226
-12.515000	-0.001719	-0.001146	0.000570	0.001527
-12.510000	-0.001846	0.001242	0.000696	0.001891
-12.505000	-0.001946	0.002994	0.000784	0.002254
-12.500000	-0.001996	0.003472	0.000811	0.002541
-12.495000	-0.001986	0.002508	0.000772	0.002680
-12.490000	-0.001919	0.000465	0.000679	0.002625
-12.485000	-0.001816	-0.001901	0.000565	0.002367
-12.480000	-0.001705	-0.003718	0.000476	0.001942
-12.475000	-0.001616	-0.004321	0.000453	0.001427
-12.470000	-0.001572	-0.003494	0.000516	0.000920
-12.465000	-0.001583	-0.001550	0.000658	0.000512
-12.460000	-0.001637	0.000794	0.000838	0.000263
-12.455000	-0.001708	0.002675	0.001000	0.000179
-12.450000	-0.001762	0.003406	0.001088	0.000212
-12.445000	-0.001771	0.002726	0.001067	0.000281
-12.440000	-0.001723	0.000887	0.000938	0.000304
-12.435000	-0.001626	-0.001440	0.000736	0.000236
-12.430000	-0.001510	-0.003418	0.000522	0.000090
-12.425000	-0.001417	-0.004350	0.000357	-0.000064
-12.420000	-0.001381	-0.003934	0.000285	-0.000126
-12.415000	-0.001424	-0.002363	0.000320	-0.000010
-12.410000	-0.001540	-0.000251	0.000442	0.000313
-12.405000	-0.001702	0.001598	0.000608	0.000795
-12.400000	-0.001869	0.002489	0.000765	0.001319
-12.395000	-0.001998	0.002087	0.000868	0.001743
-12.390000	-0.002061	0.000539	0.000892	0.001954
-12.385000	-0.002053	-0.001590	0.000832	0.001912
-12.380000	-0.001990	-0.003525	0.000706	0.001668
-12.375000	-0.001903	-0.004569	0.000541	0.001350
-12.370000	-0.001827	-0.004366	0.000369	0.001103
-12.365000	-0.001788	-0.003021	0.000219	0.001036
-12.360000	-0.001795	-0.001066	0.000109	0.001169
-12.355000	-0.001838	0.000748	0.000054	0.001425
-12.350000	-0.001896	0.001733	0.000054	0.001656
-12.345000	-0.001941	0.001520	0.000104	0.001703
-12.340000	-0.001956	0.000204	0.000190	0.001467
-12.335000	-0.001938	-0.001699	0.000294	0.000946
-12.330000	-0.001896	-0.003443	0.000394	0.000252
-12.325000	-0.001852	-0.004336	0.000471	-0.000434
-12.320000	-0.001825	-0.004010	0.000510	-0.000924
-12.315000	-0.001829	-0.002559	0.000507	-0.001093
-12.310000	-0.001859	-0.000513	0.000463	-0.000924
-12.305000	-0.001902	0.001360	0.000388	-0.000515
-12.300000	-0.001934	0.002338	0.000301	-0.000038
-12.295000	-0.001936	0.002020	0.000220	0.000329
-12.290000	-0.001900	0.000480	0.000167	0.000472
-12.285000	-0.001830	-0.001758	0.000158	0.000383
-12.280000	-0.001740	-0.003903	0.000201	0.000168
-12.275000	-0.001648	-0.005193	0.000294	-0.000003
-12.270000	-0.001571	-0.005164	0.000415	0.000036
-12.265000	-0.001516	-0.003832	0.000534	0.000378
-12.260000	-0.001482	-0.001680	0.000614	0.000995
-12.255000	-0.001463	0.000513	0.000621	0.001742
-12.250000	-0.001454	0.001954	0.000541	0.002408
-12.245000	-0.001451	0.002129	0.000379	0.002791
-12.240000	-0.001456	0.000988	0.000166	0.002778
-12.235000	-0.001471	-0.001029	-0.000049	0.002388
-12.230000	-0.001496	-0.003155	-0.000216	0.001765
-12.225000	-0.001528	-0.004574	-0.000294	0.001128
-12.220000	-0.001556	-0.004719	-0.000268	0.000682
-12.215000	-0.001565	-0.003492	-0.000152	0.000550
-12.210000	-0.001539	-0.001300	0.000012	0.000718
-12.205000	-0.001463	0.001083	0.000168	0.001051
-12.200000	-0.001333	0.002801	0.000260	0.001345
-12.195000	-0.001154	0.003227	0.000250	0.001404
-12.190000	-0.000940	0.002199	0.000134	0.001121
-12.185000	-0.000716	0.000084	-0.000060	0.000522
-12.180000	-0.000512	-0.002351	-0.000276	-0.000245
-12.175000	-0.000358	-0.004221	-0.000451	-0.000959
-12.170000	-0.000272	-0.004842	-0.000530	-0.001404
-12.165000	-0.000263	-0.003988	-0.000491	-0.001446
-12.160000	-0.000321	-0.001974	-0.000346	-0.001079
-12.155000	-0.000424	0.000460	-0.000140	-0.000421
-12.150000	-0.000539	0.002414	0.000064	0.000324
-12.145000	-0.000635	0.003164	0.000209	0.000952
-12.140000	-0.000691	0.002427	0.000260	0.001318
-12.135000	-0.000697	0.000464	0.000214	0.001394
-12.130000	-0.000659	-0.002011	0.000097	0.001266
-12.125000	-0.000591	-0.004090	-0.000048	0.001090
-12.120000	-0.000510	-0.005008	-0.000179	0.001030
-12.115000	-0.000428	-0.004421	-0.000266	0.001186
-12.110000	-0.000355	-0.002530	-0.000305	0.001551
-12.105000	-0.000293	-0.000010	-0.000303	0.002013
-12.100000	-0.000247	0.002239	-0.000276	0.002398
-12.095000	-0.000222	0.003425	-0.000233	0.002540
-12.090000	-0.000229	0.003158	-0.000171	0.002345
-12.085000	-0.000274	0.001582	-0.000083	0.001837
-12.080000	-0.000357	-0.000675	0.000041	0.001147
-12.075000	-0.000461	-0.002744	0.000193	0.000476
-12.070000	-0.000559	-0.003840	0.000351	0.000018
-12.065000	-0.000619	-0.003556	0.000479	-0.000110
-12.060000	-0.000613	-0.002006	0.000540	0.000092
-12.055000	-0.000536	0.000216	0.000513	0.000509
-12.050000	-0.000406	0.002272	0.000402	0.000957
-12.045000	-0.000263	0.003388	0.000240	0.001253
-12.040000	-0.000155	0.003149	0.000077	0.001288
-12.035000	-0.000120	0.001645	-0.000036	0.001067
-12.030000	-0.000170	-0.000560	-0.000067	0.000707
-12.025000	-0.000284	-0.002646	-0.000012	0.000387
-12.020000	-0.000412	-0.003841	0.000102	0.000279
-12.015000	-0.000498	-0.003706	0.000229	0.000477
-12.010000	-0.000496	-0.002293	0.000324	0.000958
-12.005000	-0.000390	-0.000127	0.000354	0.001592
-12.000000	-0.000201	0.001993	0.000313	0.002188
-11.995000	0.000021	0.003287	0.000219	0.002566
-11.990000	0.000215	0.003282	0.000102	0.002628
-11.985000	0.000329	0.001982	-0.000007	0.002393
-11.980000	0.000338	-0.000128	-0.000089	0.001982
-11.975000	0.000252	-0.002268	-0.000139	0.001574
-11.970000	0.000109	-0.003644	-0.000162	0.001335
-11.965000	-0.000040	-0.003744	-0.000167	0.001348
-11.960000	-0.000149	-0.002523	-0.000153	0.001590
-11.955000	-0.000189	-0.000423	-0.000113	0.001934
-11.950000	-0.000157	0.001794	-0.000037	0.002203
-11.945000	-0.000068	0.003328	0.000079	0.002239
-11.940000	0.000051	0.003633	0.000220	0.001959
-11.935000	0.000173	0.002621	0.000355	0.001393
-11.930000	0.000279	0.000688	0.000441	0.000670
-11.925000	0.000363	-0.001434	0.000440	-0.000027
-11.920000	0.000422	-0.002950	0.000335	-0.000521
-11.915000	0.000456	-0.003295	0.000146	-0.000707
-11.910000	0.000463	-0.002342	-0.000080	-0.000579
-11.905000	0.000439	-0.000444	-0.000277	-0.000228
-11.900000	0.000382	0.001704	-0.000384	0.000196
-11.895000	0.000298	0.003319	-0.000366	0.000544
-11.890000	0.000200	0.003826	-0.000226	0.000719
-11.885000	0.000110	0.003065	-0.000008	0.000706
-11.880000	0.000048	0.001350	0.000222	0.000576
-11.875000	0.000027	-0.000655	0.000396	0.000446
-11.870000	0.000045	-0.002177	0.000461	0.000434
-11.865000	0.000084	-0.002628	0.000399	0.000610
-11.860000	0.000119	-0.001818	0.000227	0.000967
-11.855000	0.000127	-0.000032	-0.000008	0.001426
-11.850000	0.000098	0.002074	-0.000245	0.001862
-11.845000	0.000036	0.003714	-0.000428	0.002149
-11.840000	-0.000033	0.004260	-0.000516	0.002206
-11.835000	-0.000082	0.003480	-0.000498	0.002020
-11.830000	-0.000083	0.001626	-0.000390	0.001648
-11.825000	-0.000026	-0.000654	-0.000228	0.001192
-11.820000	0.000079	-0.002545	-0.000060	0.000762
-11.815000	0.000205	-0.003371	0.000071	0.000438
-11.810000	0.000317	-0.002839	0.000136	0.000246
-11.805000	0.000377	-0.001153	0.000122	0.000158
-11.800000	0.000365	0.001059	0.000041	0.000105
-11.795000	0.000276	0.002974	-0.000083	0.000011
-11.790000	0.000129	0.003877	-0.000216	-0.000180
-11.785000	-0.000044	0.003425	-0.000330	-0.000482
-11.780000	-0.000208	0.001772	-0.000402	-0.000858
-11.775000	-0.000333	-0.000485	-0.000425	-0.001234
-11.770000	-0.000404	-0.002525	-0.000400	-0.001521
-11.765000	-0.000422	-0.003607	-0.000336	-0.001641
-11.760000	-0.000405	-0.003337	-0.000243	-0.001557
-11.755000	-0.000375	-0.001816	-0.000127	-0.001279
-11.750000	-0.000355	0.000400	0.000007	-0.000867
-11.745000	-0.000362	0.002502	0.000149	-0.000410
-11.740000	-0.000401	0.003725	0.000287	-0.000001
-11.735000	-0.000469	0.003627	0.000397	0.000293
-11.730000	-0.000555	0.002249	0.000456	0.000447
-11.725000	-0.000649	0.000104	0.000444	0.000486
-11.720000	-0.000740	-0.002016	0.000359	0.000470
-11.715000	-0.000822	-0.003326	0.000220	0.000469
-11.710000	-0.000891	-0.003344	0.000065	0.000534
-11.705000	-0.000944	-0.002064	-0.000057	0.000676
-11.700000	-0.000976	0.000040	-0.000104	0.000859
-11.695000	-0.000984	0.002188	-0.000050	0.001011
-11.690000	-0.000965	0.003591	0.000096	0.001053
-11.685000	-0.000920	0.003740	0.000300	0.000927
-11.680000	-0.000856	0.002605	0.000512	0.000620
-11.675000	-0.000788	0.000638	0.000683	0.000176
-11.670000	-0.000737	-0.001393	0.000779	-0.000323
-11.665000	-0.000725	-0.002697	0.000798	-0.000773
-11.660000	-0.000765	-0.002763	0.000767	-0.001088
-11.655000	-0.000857	-0.001549	0.000730	-0.001223
-11.650000	-0.000986	0.000496	0.000735	-0.001183
-11.645000	-0.001125	0.002605	0.000813	-0.001017
-11.640000	-0.001242	0.003982	0.000968	-0.000798
-11.635000	-0.001315	0.004098	0.001174	-0.000591
-11.630000	-0.001335	0.002892	0.001384	-0.000435
-11.625000	-0.001314	0.000794	0.001545	-0.000329
-11.620000	-0.001276	-0.001434	0.001614	-0.000235
-11.615000	-0.001248	-0.002981	0.001577	-0.000100
-11.610000	-0.001247	-0.003285	0.001451	0.000129
-11.605000	-0.001278	-0.002244	0.001277	0.000477
-11.600000	-0.001332	-0.000246	0.001108	0.000928
-11.595000	-0.001391	0.001973	0.000993	0.001427
-11.590000	-0.001442	0.003602	0.000962	0.001886
-11.585000	-0.001479	0.004060	0.001020	0.002213
-11.580000	-0.001505	0.003210	0.001154	0.002338
-11.575000	-0.001528	0.001406	0.001336	0.002232
-11.570000	-0.001551	-0.000638	0.001535	0.001923
-11.565000	-0.001568	-0.002118	0.001721	0.001488
-11.560000	-0.001568	-0.002441	0.001872	0.001028
-11.555000	-0.001541	-0.001451	0.001966	0.000638
-11.550000	-0.001489	0.000511	0.001989	0.000376
-11.545000	-0.001425	0.002731	0.001934	0.000245
-11.540000	-0.001377	0.004387	0.001805	0.000196
-11.535000	-0.001371	0.004852	0.001627	0.000151
-11.530000	-0.001416	0.003933	0.001440	0.000038
-11.525000	-0.001501	0.001943	0.001294	-0.000172
-11.520000	-0.001592	-0.000410	0.001239	-0.000445
-11.515000	-0.001648	-0.002277	0.001300	-0.000690
-11.510000	-0.001638	-0.002984	0.001476	-0.000787
-11.505000	-0.001555	-0.002270	0.001731	-0.000638
-11.500000	-0.001420	-0.000392	0.002006	-0.000208
-11.495000	-0.001276	0.001977	0.002235	0.000447
-11.490000	-0.001164	0.003982	0.002365	0.001191
-11.485000	-0.001111	0.004905	0.002371	0.001849
-11.480000	-0.001114	0.004420	0.002261	0.002267
-11.475000	-0.001150	0.002715	0.002072	0.002369
-11.470000	-0.001184	0.000427	0.001854	0.002191
-11.465000	-0.001188	-0.001596	0.001658	0.001863
-11.460000	-0.001157	-0.002599	0.001524	0.001565
-11.455000	-0.001107	-0.002205	0.001472	0.001455
-11.450000	-0.001067	-0.000555	0.001504	0.001607
-11.445000	-0.001065	0.001740	0.001606	0.001978
-11.440000	-0.001112	0.003816	0.001755	0.002426
-11.435000	-0.001201	0.004879	0.001925	0.002756
-11.430000	-0.001305	0.004496	0.002085	0.002803
-11.425000	-0.001394	0.002761	0.002209	0.002487
-11.420000	-0.001442	0.000264	0.002269	0.001852
-11.415000	-0.001441	-0.002123	0.002250	0.001051
-11.410000	-0.001395	-0.003560	0.002148	0.000290
-11.405000	-0.001317	-0.003551	0.001979	-0.000238
-11.400000	-0.001224	-0.002121	0.001777	-0.000425
-11.395000	-0.001131	0.000193	0.001586	-0.000280
-11.390000	-0.001049	0.002543	0.001454	0.000075
-11.385000	-0.000988	0.004079	0.001412	0.000461
-11.380000	-0.000960	0.004257	0.001466	0.000706
-11.375000	-0.000977	0.003032	0.001594	0.000713
-11.370000	-0.001045	0.000872	0.001749	0.000504
-11.365000	-0.001162	-0.001427	0.001873	0.000201
-11.360000	-0.001311	-0.003025	0.001919	-0.000012
-11.355000	-0.001464	-0.003350	0.001862	0.000030
-11.350000	-0.001586	-0.002302	0.001711	0.000407
-11.345000	-0.001648	-0.000280	0.001504	0.001073
-11.340000	-0.001633	0.001958	0.001294	0.001871
-11.335000	-0.001549	0.003580	0.001137	0.002581
-11.330000	-0.001419	0.003979	0.001067	0.003004
-11.325000	-0.001279	0.002995	0.001096	0.003030
-11.320000	-0.001162	0.000968	0.001207	0.002682
-11.315000	-0.001093	-0.001379	0.001362	0.002106
-11.310000	-0.001077	-0.003211	0.001518	0.001514
-11.305000	-0.001102	-0.003883	0.001635	0.001104
-11.300000	-0.001146	-0.003176	0.001688	0.000988
-11.295000	-0.001186	-0.001382	0.001673	0.001153
-11.290000	-0.001200	0.000807	0.001602	0.001469
-11.285000	-0.001179	0.002551	0.001500	0.001746
-11.280000	-0.001127	0.003173	0.001396	0.001808
-11.275000	-0.001055	0.002411	0.001321	0.001566
-11.270000	-0.000980	0.000517	0.001292	0.001046
-11.265000	-0.000917	-0.001832	0.001321	0.000387
-11.260000	-0.000878	-0.003784	0.001405	-0.000219
-11.255000	-0.000865	-0.004626	0.001528	-0.000591
-11.250000	-0.000870	-0.004050	0.001668	-0.000627
-11.245000	-0.000877	-0.002264	0.001797	-0.000331
-11.240000	-0.000869	0.000081	0.001886	0.000190
-11.235000	-0.000830	0.002130	0.001911	0.000777
-11.230000	-0.000754	0.003143	0.001861	0.001272
-11.225000	-0.000643	0.002763	0.001737	0.001574
-11.220000	-0.000511	0.001146	0.001558	0.001670
-11.215000	-0.000380	-0.001104	0.001357	0.001625
-11.210000	-0.000269	-0.003156	0.001174	0.001555
-11.205000	-0.000196	-0.004269	0.001046	0.001569
-11.200000	-0.000172	-0.004057	0.000997	0.001734
-11.195000	-0.000195	-0.002636	0.001031	0.002042
-11.190000	-0.000260	-0.000565	0.001132	0.002413
-11.185000	-0.000352	0.001359	0.001266	0.002728
-11.180000	-0.000452	0.002409	0.001394	0.002866
-11.175000	-0.000541	0.002196	0.001483	0.002756
-11.170000	-0.000605	0.000813	0.001509	0.002399
-11.165000	-0.000633	-0.001200	0.001467	0.001873
-11.160000	-0.000625	-0.003066	0.001369	0.001307
-11.155000	-0.000589	-0.004061	0.001236	0.000839
-11.150000	-0.000539	-0.003785	0.001101	0.000567
-11.145000	-0.000487	-0.002317	0.000993	0.000514
-11.140000	-0.000439	-0.000179	0.000934	0.000627
-11.135000	-0.000392	0.001854	0.000938	0.000800
-11.130000	-0.000334	0.003043	0.001001	0.000914
-11.125000	-0.000254	0.002961	0.001110	0.000894
-11.120000	-0.000149	0.001651	0.001238	0.000734
-11.115000	-0.000032	-0.000394	0.001360	0.000503
-11.110000	0.000072	-0.002407	0.001454	0.000320
-11.105000	0.000132	-0.003637	0.001509	0.000300
-11.100000	0.000127	-0.003622	0.001527	0.000513
-11.095000	0.000055	-0.002361	0.001519	0.000947
-11.090000	-0.000060	-0.000313	0.001499	0.001513
-11.085000	-0.000177	0.001772	0.001477	0.002072
-11.080000	-0.000251	0.003131	0.001456	0.002487
-11.075000	-0.000249	0.003267	0.001434	0.002673
-11.070000	-0.000168	0.002135	0.001409	0.002624
-11.065000	-0.000034	0.000158	0.001383	0.002414
-11.060000	0.000110	-0.001934	0.001363	0.002159
-11.055000	0.000215	-0.003369	0.001363	0.001976
-11.050000	0.000250	-0.003620	0.001387	0.001932
-11.045000	0.000213	-0.002597	0.001430	0.002022
-11.040000	0.000126	-0.000682	0.001469	0.002172
-11.035000	0.000033	0.001419	0.001474	0.002270
-11.030000	-0.000023	0.002936	0.001412	0.002214
-11.025000	-0.000017	0.003321	0.001267	0.001949
-11.020000	0.000055	0.002454	0.001049	0.001495
-11.015000	0.000172	0.000680	0.000794	0.000939
-11.010000	0.000294	-0.001314	0.000554	0.000406
-11.005000	0.000383	-0.002764	0.000383	0.000015
-11.000000	0.000407	-0.003112	0.000316	-0.000161
-10.995000	0.000359	-0.002219	0.000357	-0.000118
-10.990000	0.000251	-0.000416	0.000479	0.000080
-10.985000	0.000112	0.001615	0.000632	0.000329
-10.980000	-0.000022	0.003096	0.000762	0.000524
-10.975000	-0.000119	0.003445	0.000824	0.000598
-10.970000	-0.000158	0.002498	0.000795	0.000547
-10.965000	-0.000134	0.000571	0.000677	0.000425
-10.960000	-0.000058	-0.001649	0.000490	0.000323
-10.955000	0.000049	-0.003353	0.000270	0.000334
-10.950000	0.000162	-0.003910	0.000054	0.000518
-10.945000	0.000257	-0.003106	-0.000124	0.000873
-10.940000	0.000322	-0.001220	-0.000236	0.001342
-10.935000	0.000348	0.001065	-0.000268	0.001820
-10.930000	0.000340	0.002918	-0.000223	0.002195
-10.925000	0.000303	0.003665	-0.000118	0.002376
-10.920000	0.000249	0.003042	0.000011	0.002320
-10.915000	0.000187	0.001298	0.000122	0.002040
-10.910000	0.000129	-0.000891	0.000173	0.001600
-10.905000	0.000085	-0.002677	0.000140	0.001089
-10.900000	0.000066	-0.003349	0.000021	0.000597
-10.895000	0.000077	-0.002610	-0.000158	0.000193
-10.890000	0.000123	-0.000685	-0.000351	-0.000093
-10.885000	0.000200	0.001751	-0.000510	-0.000266
-10.880000	0.000297	0.003826	-0.000593	-0.000363
-10.875000	0.000398	0.004791	-0.000583	-0.000433
-10.870000	0.000483	0.004300	-0.000491	-0.000518
-10.865000	0.000533	0.002538	-0.000349	-0.000640
-10.860000	0.000534	0.000146	-0.000199	-0.000792
-10.855000	0.000481	-0.002007	-0.000080	-0.000939
-10.850000	0.000377	-0.003153	-0.000017	-0.001031
-10.845000	0.000239	-0.002898	-0.000020	-0.001014
-10.840000	0.000090	-0.001364	-0.000084	-0.000855
-10.835000	-0.000040	0.000864	-0.000194	-0.000550
-10.830000	-0.000118	0.002957	-0.000337	-0.000138
-10.825000	-0.000121	0.004148	-0.000494	0.000313
-10.820000	-0.000036	0.004011	-0.000650	0.000716
-10.815000	0.000130	0.002611	-0.000785	0.000997
-10.810000	0.000352	0.000483	-0.000875	0.001114
-10.805000	0.000586	-0.001575	-0.000897	0.001072
-10.800000	0.000786	-0.002789	-0.000838	0.000917
-10.795000	0.000909	-0.002694	-0.000700	0.000721
-10.790000	0.000937	-0.001306	-0.000508	0.000552
-10.785000	0.000877	0.000881	-0.000309	0.000447
-10.780000	0.000765	0.003074	-0.000157	0.000401
-10.775000	0.000647	0.004467	-0.000103	0.000367
-10.770000	0.000572	0.004537	-0.000171	0.000283
-10.765000	0.000566	0.003239	-0.000353	0.000095
-10.760000	0.000630	0.001023	-0.000607	-0.000211
-10.755000	0.000740	-0.001321	-0.000870	-0.000602
-10.750000	0.000860	-0.002950	-0.001073	-0.001006
-10.745000	0.000960	-0.003277	-0.001168	-0.001340
-10.740000	0.001023	-0.002185	-0.001136	-0.001541
-10.735000	0.001057	-0.000075	-0.000998	-0.001588
-10.730000	0.001079	0.002282	-0.000799	-0.001514
-10.725000	0.001107	0.004023	-0.000599	-0.001389
-10.720000	0.001141	0.004505	-0.000449	-0.001288
-10.715000	0.001163	0.003549	-0.000384	-0.001260
-10.710000	0.001143	0.001495	-0.000413	-0.001308
-10.705000	0.001053	-0.000915	-0.000525	-0.001379
-10.700000	0.000887	-0.002812	-0.000692	-0.001390
-10.695000	0.000669	-0.003522	-0.000881	-0.001262
-10.690000	0.000447	-0.002805	-0.001056	-0.000949
-10.685000	0.000283	-0.000949	-0.001189	-0.000470
-10.680000	0.000226	0.001341	-0.001253	0.000095
-10.675000	0.000292	0.003203	-0.001236	0.000622
-10.670000	0.000458	0.003934	-0.001135	0.000984
-10.665000	0.000662	0.003252	-0.000964	0.001089
-10.660000	0.000826	0.001399	-0.000755	0.000911
-10.655000	0.000883	-0.000949	-0.000552	0.000502
-10.650000	0.000797	-0.002928	-0.000403	-0.000026
-10.645000	0.000580	-0.003804	-0.000347	-0.000538
-10.640000	0.000286	-0.003244	-0.000397	-0.000921
-10.635000	-0.000003	-0.001442	-0.000537	-0.001122
-10.630000	-0.000206	0.000953	-0.000716	-0.001166
-10.625000	-0.000270	0.003071	-0.000870	-0.001145
-10.620000	-0.000190	0.004144	-0.000931	-0.001176
-10.615000	-0.000004	0.003781	-0.000861	-0.001357
-10.610000	0.000214	0.002116	-0.000654	-0.001718
-10.605000	0.000382	-0.000245	-0.000350	-0.002201
-10.600000	0.000441	-0.002445	-0.000014	-0.002674
-10.595000	0.000373	-0.003686	0.000281	-0.002978
-10.590000	0.000207	-0.003525	0.000483	-0.002981
-10.585000	0.000006	-0.002028	0.000569	-0.002637
-10.580000	-0.000154	0.000259	0.000555	-0.002003
-10.575000	-0.000216	0.002509	0.000484	-0.001229
-10.570000	-0.000157	0.003919	0.000400	-0.000503
-10.565000	0.000000	0.004001	0.000337	0.000011
-10.560000	0.000200	0.002755	0.000306	0.000232
-10.555000	0.000377	0.000661	0.000298	0.000188
-10.550000	0.000476	-0.001504	0.000298	0.000000
-10.545000	0.000473	-0.002953	0.000295	-0.000170
-10.540000	0.000381	-0.003182	0.000300	-0.000185
-10.535000	0.000237	-0.002151	0.000334	0.000012
-10.530000	0.000089	-0.000291	0.000423	0.000374
-10.525000	-0.000026	0.001656	0.000577	0.000764
-10.520000	-0.000091	0.002926	0.000779	0.001013
-10.515000	-0.000115	0.003015	0.000984	0.000979
-10.510000	-0.000119	0.001872	0.001134	0.000610
-10.505000	-0.000127	-0.000084	0.001177	-0.000032
-10.500000	-0.000148	-0.002122	0.001093	-0.000792
-10.495000	-0.000178	-0.003477	0.000903	-0.001471
-10.490000	-0.000200	-0.003637	0.000665	-0.001899
-10.485000	-0.000194	-0.002535	0.000456	-0.001990
-10.480000	-0.000150	-0.000575	0.000340	-0.001779
-10.475000	-0.000075	0.001524	0.000352	-0.001400
-10.470000	0.000015	0.002996	0.000479	-0.001040
-10.465000	0.000095	0.003319	0.000669	-0.000862
-10.460000	0.000149	0.002405	0.000851	-0.000944
-10.455000	0.000172	0.000635	0.000959	-0.001243
-10.450000	0.000177	-0.001293	0.000958	-0.001614
-10.445000	0.000181	-0.002622	0.000849	-0.001862
-10.440000	0.000205	-0.002827	0.000675	-0.001824
-10.435000	0.000255	-0.001809	0.000496	-0.001429
-10.430000	0.000327	0.000060	0.000372	-0.000740
-10.425000	0.000403	0.002080	0.000344	0.000071
-10.420000	0.000460	0.003479	0.000417	0.000779
-10.415000	0.000481	0.003704	0.000567	0.001192
-10.410000	0.000459	0.002633	0.000742	0.001219
-10.405000	0.000399	0.000622	0.000888	0.000903
-10.400000	0.000315	-0.001617	0.000962	0.000403
-10.395000	0.000230	-0.003281	0.000946	-0.000070
-10.390000	0.000161	-0.003767	0.000850	-0.000338
-10.385000	0.000123	-0.002901	0.000708	-0.000320
-10.380000	0.000125	-0.001007	0.000564	-0.000067
-10.375000	0.000164	0.001214	0.000456	0.000260
-10.370000	0.000233	0.002938	0.000405	0.000458
-10.365000	0.000316	0.003528	0.000409	0.000358
-10.360000	0.000393	0.002764	0.000446	-0.000100
-10.355000	0.000443	0.000932	0.000484	-0.000841
-10.350000	0.000451	-0.001283	0.000494	-0.001678
-10.345000	0.000412	-0.003056	0.000465	-0.002372
-10.340000	0.000335	-0.003721	0.000402	-0.002720
-10.335000	0.000241	-0.003026	0.000329	-0.002619
-10.330000	0.000154	-0.001223	0.000275	-0.002104
-10.325000	0.000094	0.001023	0.000262	-0.001333
-10.320000	0.000071	0.002882	0.000293	-0.000526
-10.315000	0.000075	0.003662	0.000353	0.000106
-10.310000	0.000087	0.003071	0.000414	0.000439
-10.305000	0.000086	0.001319	0.000445	0.000465
-10.300000	0.000056	-0.000955	0.000432	0.000288
-10.295000	-0.000006	-0.002920	0.000377	0.000078
-10.290000	-0.000089	-0.003864	0.000308	-0.000002
-10.285000	-0.000171	-0.003454	0.000259	0.000142
-10.280000	-0.000230	-0.001862	0.000261	0.000503
-10.275000	-0.000253	0.000296	0.000321	0.000972
-10.270000	-0.000237	0.002191	0.000419	0.001389
-10.265000	-0.000192	0.003089	0.000512	0.001600
-10.260000	-0.000139	0.002627	0.000546	0.001521
-10.255000	-0.000101	0.000952	0.000480	0.001167
-10.250000	-0.000102	-0.001330	0.000306	0.000647
-10.245000	-0.000156	-0.003377	0.000050	0.000119
-10.240000	-0.000266	-0.004423	-0.000226	-0.000270
-10.235000	-0.000423	-0.004067	-0.000448	-0.000437
-10.230000	-0.000607	-0.002425	-0.000553	-0.000392
-10.225000	-0.000790	-0.000089	-0.000513	-0.000230
-10.220000	-0.000946	0.002083	-0.000344	-0.000084
-10.215000	-0.001056	0.003292	-0.000104	-0.000069
-10.210000	-0.001108	0.003086	0.000129	-0.000235
-10.205000	-0.001099	0.001532	0.000280	-0.000542
-10.200000	-0.001036	-0.000810	0.000306	-0.000878
-10.195000	-0.000924	-0.003090	0.000203	-0.001106
-10.190000	-0.000775	-0.004484	0.000012	-0.001116
-10.185000	-0.000602	-0.004492	-0.000203	-0.000869
-10.180000	-0.000422	-0.003123	-0.000376	-0.000415
-10.175000	-0.000262	-0.000889	-0.000459	0.000135
-10.170000	-0.000149	0.001384	-0.000441	0.000650
-10.165000	-0.000113	0.002857	-0.000344	0.001028
-10.160000	-0.000170	0.002984	-0.000213	0.001233
-10.155000	-0.000315	0.001713	-0.000095	0.001300
-10.150000	-0.000523	-0.000498	-0.000025	0.001313
-10.145000	-0.000751	-0.002846	-0.000014	0.001364
-10.140000	-0.000950	-0.004472	-0.000051	0.001511
-10.135000	-0.001082	-0.004774	-0.000112	0.001753
-10.130000	-0.001129	-0.003625	-0.000171	0.002035
-10.125000	-0.001100	-0.001425	-0.000212	0.002262
-10.120000	-0.001022	0.001049	-0.000232	0.002347
-10.115000	-0.000929	0.002918	-0.000233	0.002236
-10.110000	-0.000848	0.003523	-0.000220	0.001933
-10.105000	-0.000790	0.002665	-0.000187	0.001493
-10.100000	-0.000751	0.000679	-0.000122	0.001007
-10.095000	-0.000713	-0.001693	-0.000010	0.000568
-10.090000	-0.000664	-0.003568	0.000154	0.000247
-10.085000	-0.000597	-0.004251	0.000358	0.000077
-10.080000	-0.000518	-0.003492	0.000571	0.000054
-10.075000	-0.000441	-0.001577	0.000747	0.000143
-10.070000	-0.000376	0.000778	0.000840	0.000298
-10.065000	-0.000329	0.002690	0.000821	0.000475
-10.060000	-0.000297	0.003438	0.000689	0.000643
-10.055000	-0.000275	0.002728	0.000473	0.000791
-10.050000	-0.000261	0.000806	0.000224	0.000923
-10.045000	-0.000260	-0.001634	0.000000	0.001055
-10.040000	-0.000283	-0.003702	-0.000152	0.001211
-10.035000	-0.000342	-0.004640	-0.000207	0.001407
-10.030000	-0.000437	-0.004100	-0.000167	0.001653
-10.025000	-0.000553	-0.002268	-0.000055	0.001938
-10.020000	-0.000662	0.000203	0.000095	0.002231
-10.015000	-0.000734	0.002431	0.000252	0.002485
-10.010000	-0.000749	0.003632	0.000391	0.002649
-10.005000	-0.000707	0.003405	0.000494	0.002682
-10.000000	-0.000630	0.001872	0.000553	0.002569
-9.995000	-0.000555	-0.000365	0.000560	0.002329
-9.990000	-0.000517	-0.002457	0.000512	0.002016
-9.985000	-0.000532	-0.003620	0.000417	0.001697
-9.980000	-0.000590	-0.003427	0.000297	0.001436
-9.975000	-0.000654	-0.001966	0.000184	0.001264
-9.970000	-0.000678	0.000201	0.000123	0.001173
-9.965000	-0.000624	0.002247	0.000150	0.001119
-9.960000	-0.000482	0.003400	0.000281	0.001038
-9.955000	-0.000277	0.003226	0.000501	0.000881
-9.950000	-0.000063	0.001795	0.000761	0.000636
-9.945000	0.000097	-0.000348	0.000998	0.000338
-9.940000	0.000154	-0.002391	0.001149	0.000068
-9.935000	0.000095	-0.003562	0.001177	-0.000079
-9.930000	-0.000054	-0.003412	0.001087	-0.000027
-9.925000	-0.000233	-0.001984	0.000923	0.000254
-9.920000	-0.000375	0.000206	0.000757	0.000728
-9.915000	-0.000426	0.002362	0.000662	0.001306
-9.910000	-0.000365	0.003705	0.000689	0.001869
-9.905000	-0.000215	0.003754	0.000845	0.002309
-9.900000	-0.000025	0.002503	0.001095	0.002559
-9.895000	0.000140	0.000415	0.001367	0.002617
-9.890000	0.000230	-0.001750	0.001578	0.002541
-9.885000	0.000225	-0.003210	0.001663	0.002423
-9.880000	0.000135	-0.003448	0.001592	0.002355
-9.875000	0.000002	-0.002394	0.001378	0.002392
-9.870000	-0.000124	-0.000445	0.001079	0.002528
-9.865000	-0.000197	0.001680	0.000769	0.002699
-9.860000	-0.000193	0.003212	0.000522	0.002807
-9.855000	-0.000112	0.003602	0.000391	0.002755
-9.850000	0.000017	0.002726	0.000392	0.002485
-9.845000	0.000157	0.000924	0.000511	0.002008
-9.840000	0.000264	-0.001127	0.000707	0.001398
-9.835000	0.000308	-0.002666	0.000929	0.000781
-9.830000	0.000274	-0.003125	0.001130	0.000289
-9.825000	0.000171	-0.002341	0.001278	0.000016
-9.820000	0.000021	-0.000614	0.001353	-0.000007
-9.815000	-0.000141	0.001401	0.001355	0.000170
-9.810000	-0.000283	0.002943	0.001291	0.000438
-9.805000	-0.000380	0.003425	0.001178	0.000666
-9.800000	-0.000427	0.002653	0.001041	0.000748
-9.795000	-0.000429	0.000901	0.000903	0.000648
-9.790000	-0.000406	-0.001186	0.000791	0.000418
-9.785000	-0.000377	-0.002832	0.000725	0.000179
-9.780000	-0.000357	-0.003420	0.000714	0.000083
-9.775000	-0.000348	-0.002720	0.000757	0.000252
-9.770000	-0.000342	-0.000982	0.000835	0.000725
-9.765000	-0.000324	0.001150	0.000920	0.001437
-9.760000	-0.000282	0.002875	0.000981	0.002228
-9.755000	-0.000216	0.003529	0.000991	0.002895
-9.750000	-0.000138	0.002834	0.000941	0.003263
-9.745000	-0.000073	0.001008	0.000837	0.003245
-9.740000	-0.000051	-0.001311	0.000707	0.002878
-9.735000	-0.000092	-0.003296	0.000587	0.002304
-9.730000	-0.000203	-0.004234	0.000515	0.001722
-9.725000	-0.000368	-0.003788	0.000513	0.001310
-9.720000	-0.000550	-0.002127	0.000584	0.001159
-9.715000	-0.000706	0.000144	0.000708	0.001241
-9.710000	-0.000798	0.002203	0.000853	0.001426
-9.705000	-0.000807	0.003318	0.000981	0.001541
-9.700000	-0.000742	0.003116	0.001063	0.001439
-9.695000	-0.000639	0.001719	0.001087	0.001069
-9.690000	-0.000548	-0.000308	0.001057	0.000499
-9.685000	-0.000515	-0.002174	0.000993	-0.000109
-9.680000	-0.000568	-0.003157	0.000919	-0.000556
-9.675000	-0.000701	-0.002876	0.000856	-0.000688
-9.670000	-0.000878	-0.001427	0.000815	-0.000455
-9.665000	-0.001044	0.000657	0.000796	0.000072
-9.660000	-0.001147	0.002604	0.000791	0.000724
-9.655000	-0.001154	0.003697	0.000793	0.001300
-9.650000	-0.001068	0.003531	0.000799	0.001642
-9.645000	-0.000921	0.002165	0.000811	0.001692
-9.640000	-0.000766	0.000095	0.000840	0.001506
-9.635000	-0.000653	-0.001929	0.000891	0.001230
-9.630000	-0.000611	-0.003180	0.000969	0.001036
-9.625000	-0.000641	-0.003223	0.001065	0.001056
-9.620000	-0.000712	-0.002068	0.001161	0.001322
-9.615000	-0.000782	-0.000163	0.001235	0.001761
-9.610000	-0.000816	0.001768	0.001266	0.002214
-9.605000	-0.000797	0.003001	0.001247	0.002499
-9.600000	-0.000742	0.003077	0.001189	0.002478
-9.595000	-0.000684	0.001975	0.001118	0.002112
-9.590000	-0.000668	0.000123	0.001070	0.001479
-9.585000	-0.000722	-0.001767	0.001078	0.000743
-9.580000	-0.000847	-0.002962	0.001162	0.000106
-9.575000	-0.001014	-0.002987	0.001318	-0.000274
-9.570000	-0.001173	-0.001806	0.001518	-0.000335
-9.565000	-0.001277	0.000161	0.001719	-0.000129
-9.560000	-0.001295	0.002190	0.001874	0.000194
-9.555000	-0.001228	0.003527	0.001945	0.000450
-9.550000	-0.001107	0.003669	0.001920	0.000495
-9.545000	-0.000976	0.002557	0.001810	0.000279
-9.540000	-0.000879	0.000601	0.001652	-0.000127
-9.535000	-0.000837	-0.001466	0.001494	-0.000561
-9.530000	-0.000848	-0.002864	0.001385	-0.000832
-9.525000	-0.000889	-0.003049	0.001360	-0.000792
-9.520000	-0.000929	-0.001921	0.001434	-0.000399
-9.515000	-0.000947	0.000138	0.001596	0.000266
-9.510000	-0.000940	0.002399	0.001816	0.001026
-9.505000	-0.000920	0.004048	0.002046	0.001671
-9.500000	-0.000911	0.004487	0.002239	0.002040
-9.495000	-0.000932	0.003548	0.002353	0.002070
-9.490000	-0.000989	0.001563	0.002366	0.001820
-9.485000	-0.001069	-0.000754	0.002278	0.001443
-9.480000	-0.001151	-0.002561	0.002119	0.001118
-9.475000	-0.001206	-0.003194	0.001935	0.000983
-9.470000	-0.001219	-0.002406	0.001778	0.001080
-9.465000	-0.001186	-0.000461	0.001691	0.001336
-9.460000	-0.001122	0.001954	0.001695	0.001601
-9.455000	-0.001049	0.003980	0.001782	0.001704
-9.450000	-0.000993	0.004894	0.001917	0.001520
-9.445000	-0.000968	0.004371	0.002057	0.001027
-9.440000	-0.000980	0.002605	0.002159	0.000312
-9.435000	-0.001017	0.000242	0.002197	-0.000458
-9.430000	-0.001064	-0.001857	0.002169	-0.001097
-9.425000	-0.001104	-0.002928	0.002091	-0.001464
-9.420000	-0.001129	-0.002584	0.001991	-0.001510
-9.415000	-0.001138	-0.000954	0.001895	-0.001292
-9.410000	-0.001140	0.001361	0.001818	-0.000941
-9.405000	-0.001147	0.003515	0.001760	-0.000608
-9.400000	-0.001164	0.004721	0.001713	-0.000407
-9.395000	-0.001190	0.004544	0.001668	-0.000367
-9.390000	-0.001210	0.003056	0.001621	-0.000432
-9.385000	-0.001205	0.000808	0.001574	-0.000485
-9.380000	-0.001156	-0.001376	0.001532	-0.000401
-9.375000	-0.001057	-0.002702	0.001501	-0.000099
-9.370000	-0.000919	-0.002700	0.001476	0.000413
-9.365000	-0.000768	-0.001392	0.001445	0.001044
-9.360000	-0.000640	0.000714	0.001391	0.001644
-9.355000	-0.000568	0.002821	0.001305	0.002057
-9.350000	-0.000571	0.004133	0.001192	0.002177
-9.345000	-0.000645	0.004157	0.001075	0.001984
-9.340000	-0.000767	0.002880	0.000988	0.001547
-9.335000	-0.000898	0.000780	0.000963	0.000999
-9.330000	-0.001004	-0.001360	0.001019	0.000489
-9.325000	-0.001058	-0.002738	0.001145	0.000127
-9.320000	-0.001055	-0.002839	0.001304	-0.000040
-9.315000	-0.001005	-0.001625	0.001443	-0.000046
-9.310000	-0.000932	0.000447	0.001512	0.000023
-9.305000	-0.000859	0.002592	0.001479	0.000062
-9.300000	-0.000803	0.003988	0.001349	-0.000011
-9.295000	-0.000769	0.004086	0.001156	-0.000225
-9.290000	-0.000750	0.002809	0.000957	-0.000550
-9.285000	-0.000736	0.000590	0.000803	-0.000909
-9.280000	-0.000716	-0.001790	0.000728	-0.001207
-9.275000	-0.000687	-0.003488	0.000732	-0.001357
-9.270000	-0.000653	-0.003903	0.000786	-0.001313
-9.265000	-0.000624	-0.002899	0.000843	-0.001075
-9.260000	-0.000610	-0.000853	0.000863	-0.000691
-9.255000	-0.000623	0.001489	0.000821	-0.000235
-9.250000	-0.000667	0.003281	0.000723	0.000210
-9.245000	-0.000742	0.003892	0.000597	0.000583
-9.240000	-0.000845	0.003127	0.000481	0.000852
-9.235000	-0.000964	0.001300	0.000406	0.001021
-9.230000	-0.001086	-0.000893	0.000384	0.001123
-9.225000	-0.001192	-0.002632	0.000406	0.001198
-9.220000	-0.001265	-0.003279	0.000443	0.001275
-9.215000	-0.001294	-0.002612	0.000463	0.001362
-9.210000	-0.001277	-0.000908	0.000442	0.001437
-9.205000	-0.001229	0.001164	0.000372	0.001461
-9.200000	-0.001175	0.002796	0.000267	0.001389
-9.195000	-0.001145	0.003346	0.000150	0.001196
-9.190000	-0.001159	0.002576	0.000047	0.000886
-9.185000	-0.001223	0.000747	-0.000023	0.000495
-9.180000	-0.001321	-0.001477	-0.000055	0.000089
-9.175000	-0.001425	-0.003278	-0.000060	-0.000257
-9.170000	-0.001501	-0.003985	-0.000055	-0.000478
-9.165000	-0.001527	-0.003330	-0.000060	-0.000537
-9.160000	-0.001504	-0.001544	-0.000086	-0.000434
-9.155000	-0.001449	0.000720	-0.000132	-0.000207
-9.150000	-0.001392	0.002635	-0.000188	0.000081
-9.145000	-0.001358	0.003495	-0.000236	0.000358
-9.140000	-0.001357	0.002981	-0.000262	0.000565
-9.135000	-0.001382	0.001276	-0.000254	0.000672
-9.130000	-0.001413	-0.001006	-0.000212	0.000690
-9.125000	-0.001434	-0.003039	-0.000147	0.000669
-9.120000	-0.001439	-0.004091	-0.000074	0.000682
-9.115000	-0.001438	-0.003788	-0.000012	0.000806
-9.110000	-0.001451	-0.002253	0.000022	0.001087
-9.105000	-0.001490	-0.000058	0.000017	0.001522
-9.100000	-0.001551	0.001983	-0.000027	0.002047
-9.095000	-0.001606	0.003110	-0.000104	0.002554
-9.090000	-0.001614	0.002898	-0.000201	0.002919
-9.085000	-0.001537	0.001410	-0.000296	0.003040
-9.080000	-0.001361	-0.000818	-0.000364	0.002882
-9.075000	-0.001112	-0.002978	-0.000379	0.002488
-9.070000	-0.000848	-0.004284	-0.000324	0.001971
-9.065000	-0.000644	-0.004262	-0.000196	0.001477
-9.060000	-0.000562	-0.002926	-0.000008	0.001135
-9.055000	-0.000630	-0.000778	0.000202	0.001008
-9.050000	-0.000820	0.001381	0.000386	0.001076
-9.045000	-0.001066	0.002744	0.000494	0.001239
-9.040000	-0.001279	0.002801	0.000491	0.001365
-9.035000	-0.001386	0.001533	0.000371	0.001343
-9.030000	-0.001353	-0.000583	0.000160	0.001135
-9.025000	-0.001203	-0.002750	-0.000087	0.000795
-9.020000	-0.001003	-0.004145	-0.000302	0.000454
-9.015000	-0.000837	-0.004232	-0.000425	0.000270
-9.010000	-0.000776	-0.002963	-0.000423	0.000363
-9.005000	-0.000850	-0.000798	-0.000301	0.000766
-9.000000	-0.001034	0.001462	-0.000096	0.001401
-8.995000	-0.001263	0.002977	0.000133	0.002102
-8.990000	-0.001456	0.003174	0.000330	0.002681
-8.985000	-0.001548	0.001971	0.000454	0.002989
-8.980000	-0.001508	-0.000198	0.000493	0.002981
-8.975000	-0.001351	-0.002538	0.000465	0.002728
-8.970000	-0.001128	-0.004189	0.000402	0.002393
-8.965000	-0.000898	-0.004545	0.000341	0.002167
-8.960000	-0.000713	-0.003481	0.000308	0.002189
-8.955000	-0.000597	-0.001403	0.000311	0.002490
-8.950000	-0.000549	0.000904	0.000340	0.002977
-8.945000	-0.000548	0.002565	0.000373	0.003462
-8.940000	-0.000570	0.002941	0.000390	0.003736
-8.935000	-0.000596	0.001869	0.000378	0.003646
-8.930000	-0.000620	-0.000277	0.000337	0.003157
-8.925000	-0.000643	-0.002720	0.000279	0.002374
-8.920000	-0.000666	-0.004570	0.000222	0.001500
-8.915000	-0.000686	-0.005153	0.000177	0.000772
-8.910000	-0.000697	-0.004261	0.000146	0.000369
-8.905000	-0.000691	-0.002230	0.000119	0.000354
-8.900000	-0.000668	0.000187	0.000077	0.000652
-8.895000	-0.000638	0.002097	0.000007	0.001085
-8.890000	-0.000618	0.002800	-0.000095	0.001442
-8.885000	-0.000627	0.002044	-0.000212	0.001566
-8.880000	-0.000676	0.000119	-0.000312	0.001413
-8.875000	-0.000763	-0.002259	-0.000355	0.001069
-8.870000	-0.000872	-0.004211	-0.000314	0.000719
-8.865000	-0.000976	-0.005021	-0.000180	0.000568
-8.860000	-0.001050	-0.004403	0.000021	0.000759
-8.855000	-0.001075	-0.002599	0.000239	0.001311
-8.850000	-0.001045	-0.000292	0.000412	0.002107
-8.845000	-0.000970	0.001649	0.000486	0.002929
-8.840000	-0.000866	0.002488	0.000437	0.003536
-8.835000	-0.000754	0.001894	0.000280	0.003759
-8.830000	-0.000655	0.000060	0.000066	0.003554
-8.825000	-0.000584	-0.002365	-0.000135	0.003023
-8.820000	-0.000549	-0.004516	-0.000259	0.002370
-8.815000	-0.000550	-0.005622	-0.000270	0.001824
-8.810000	-0.000582	-0.005293	-0.000169	0.001547
-8.805000	-0.000634	-0.003660	0.000005	0.001576
-8.800000	-0.000696	-0.001322	0.000195	0.001813
-8.795000	-0.000759	0.000865	0.000347	0.002071
-8.790000	-0.000818	0.002107	0.000427	0.002153
-8.785000	-0.000876	0.001960	0.000434	0.001936
-8.780000	-0.000935	0.000492	0.000387	0.001423
-8.775000	-0.001001	-0.001746	0.000319	0.000742
-8.770000	-0.001074	-0.003922	0.000256	0.000095
-8.765000	-0.001145	-0.005233	0.000209	-0.000323
-8.760000	-0.001200	-0.005198	0.000173	-0.000397
-8.755000	-0.001226	-0.003836	0.000136	-0.000141
-8.750000	-0.001210	-0.001658	0.000092	0.000320
-8.745000	-0.001155	0.000527	0.000050	0.000798
-8.740000	-0.001073	0.001906	0.000027	0.001126
-8.735000	-0.000986	0.001970	0.000048	0.001219
-8.730000	-0.000916	0.000693	0.000120	0.001108
-8.725000	-0.000883	-0.001453	0.000234	0.000916
-8.720000	-0.000894	-0.003679	0.000355	0.000803
-8.715000	-0.000943	-0.005167	0.000440	0.000897
-8.710000	-0.001020	-0.005377	0.000447	0.001236
-8.705000	-0.001107	-0.004244	0.000362	0.001752
-8.700000	-0.001192	-0.002204	0.000200	0.002298
-8.695000	-0.001262	-0.000032	0.000008	0.002703
-8.690000	-0.001313	0.001447	-0.000156	0.002837
-8.685000	-0.001341	0.001666	-0.000243	0.002656
-8.680000	-0.001348	0.000530	-0.000230	0.002218
-8.675000	-0.001335	-0.001551	-0.000134	0.001650
-8.670000	-0.001313	-0.003810	-0.000002	0.001106
-8.665000	-0.001292	-0.005409	0.000105	0.000707
-8.660000	-0.001288	-0.005750	0.000141	0.000506
-8.655000	-0.001315	-0.004697	0.000087	0.000478
-8.650000	-0.001381	-0.002625	-0.000031	0.000541
-8.645000	-0.001485	-0.000282	-0.000159	0.000597
-8.640000	-0.001615	0.001491	-0.000231	0.000568
-8.635000	-0.001749	0.002069	-0.000199	0.000430
-8.630000	-0.001861	0.001268	-0.000047	0.000213
-8.625000	-0.001931	-0.000586	0.000196	-0.000007
-8.620000	-0.001944	-0.002784	0.000469	-0.000143
-8.615000	-0.001901	-0.004497	0.000698	-0.000128
-8.610000	-0.001816	-0.005079	0.000823	0.000062
-8.605000	-0.001717	-0.004301	0.000815	0.000398
-8.600000	-0.001636	-0.002437	0.000686	0.000811
-8.595000	-0.001602	-0.000151	0.000478	0.001212
-8.590000	-0.001631	0.001738	0.000252	0.001525
-8.585000	-0.001719	0.002564	0.000065	0.001709
-8.580000	-0.001837	0.002053	-0.000048	0.001773
-8.575000	-0.001943	0.000421	-0.000072	0.001766
-8.570000	-0.001988	-0.001708	-0.000020	0.001756
-8.565000	-0.001940	-0.003534	0.000084	0.001804
-8.560000	-0.001792	-0.004376	0.000208	0.001930
-8.555000	-0.001572	-0.003924	0.000325	0.002106
-8.550000	-0.001335	-0.002351	0.000414	0.002263
-8.545000	-0.001145	-0.000247	0.000463	0.002317
-8.540000	-0.001054	0.001601	0.000471	0.002200
-8.535000	-0.001082	0.002504	0.000442	0.001892
-8.530000	-0.001214	0.002127	0.000390	0.001428
-8.525000	-0.001402	0.000616	0.000331	0.000893
-8.520000	-0.001586	-0.001457	0.000285	0.000390
-8.515000	-0.001716	-0.003308	0.000268	0.000011
-8.510000	-0.001764	-0.004231	0.000287	-0.000193
-8.505000	-0.001733	-0.003858	0.000343	-0.000220
-8.500000	-0.001654	-0.002300	0.000426	-0.000112
-8.495000	-0.001564	-0.000103	0.000524	0.000067
-8.490000	-0.001500	0.001956	0.000623	0.000255
-8.485000	-0.001479	0.003151	0.000715	0.000414
-8.480000	-0.001505	0.003076	0.000798	0.000530
-8.475000	-0.001565	0.001792	0.000869	0.000618
-8.470000	-0.001639	-0.000197	0.000923	0.000704
-8.465000	-0.001710	-0.002137	0.000951	0.000817
-8.460000	-0.001764	-0.003295	0.000943	0.000979
-8.455000	-0.001790	-0.003236	0.000889	0.001198
-8.450000	-0.001781	-0.001978	0.000791	0.001470
-8.445000	-0.001728	0.000013	0.000664	0.001773
-8.440000	-0.001626	0.001998	0.000538	0.002074
-8.435000	-0.001477	0.003239	0.000450	0.002325
-8.430000	-0.001297	0.003278	0.000435	0.002476
-8.425000	-0.001110	0.002104	0.000510	0.002483
-8.420000	-0.000951	0.000161	0.000665	0.002325
-8.415000	-0.000852	-0.001816	0.000866	0.002011
-8.410000	-0.000834	-0.003079	0.001064	0.001590
-8.405000	-0.000898	-0.003144	0.001206	0.001131
-8.400000	-0.001028	-0.001976	0.001253	0.000709
-8.395000	-0.001192	-0.000002	0.001193	0.000378
-8.390000	-0.001355	0.002046	0.001044	0.000152
-8.385000	-0.001489	0.003406	0.000845	0.000004
-8.380000	-0.001582	0.003571	0.000646	-0.000120
-8.375000	-0.001632	0.002475	0.000491	-0.000274
-8.370000	-0.001650	0.000524	0.000408	-0.000480
-8.365000	-0.001645	-0.001564	0.000401	-0.000720
-8.360000	-0.001620	-0.003015	0.000455	-0.000930
-8.355000	-0.001574	-0.003288	0.000537	-0.001032
-8.350000	-0.001500	-0.002276	0.000610	-0.000963
-8.345000	-0.001396	-0.000338	0.000642	-0.000705
-8.340000	-0.001270	0.001829	0.000615	-0.000302
-8.335000	-0.001141	0.003443	0.000526	0.000155
-8.330000	-0.001035	0.003922	0.000393	0.000559
-8.325000	-0.000976	0.003096	0.000247	0.000825
-8.320000	-0.000980	0.001264	0.000128	0.000922
-8.315000	-0.001044	-0.000910	0.000073	0.000884
-8.310000	-0.001147	-0.002645	0.000102	0.000797
-8.305000	-0.001261	-0.003320	0.000211	0.000760
-8.300000	-0.001356	-0.002707	0.000372	0.000844
-8.295000	-0.001412	-0.001049	0.000536	0.001059
-8.290000	-0.001424	0.001022	0.000650	0.001343
-8.285000	-0.001401	0.002719	0.000675	0.001581
-8.280000	-0.001359	0.003393	0.000596	0.001645
-8.275000	-0.001317	0.002769	0.000434	0.001445
-8.270000	-0.001286	0.001057	0.000237	0.000967
-8.265000	-0.001274	-0.001125	0.000064	0.000290
-8.260000	-0.001278	-0.002973	-0.000037	-0.000439
-8.255000	-0.001297	-0.003794	-0.000046	-0.001046
-8.250000	-0.001323	-0.003261	0.000023	-0.001392
-8.245000	-0.001352	-0.001539	0.000129	-0.001421
-8.240000	-0.001373	0.000767	0.000220	-0.001184
-8.235000	-0.001375	0.002833	0.000260	-0.000816
-8.230000	-0.001346	0.003914	0.000239	-0.000488
-8.225000	-0.001277	0.003613	0.000178	-0.000340
-8.220000	-0.001170	0.002034	0.000117	-0.000424
-8.215000	-0.001036	-0.000256	0.000096	-0.000683
-8.210000	-0.000899	-0.002428	0.000138	-0.000967
-8.205000	-0.000786	-0.003690	0.000232	-0.001095
-8.200000	-0.000721	-0.003581	0.000347	-0.000923
-8.195000	-0.000715	-0.002140	0.000439	-0.000410
-8.190000	-0.000764	0.000101	0.000471	0.000359
-8.185000	-0.000848	0.002307	0.000435	0.001198
-8.180000	-0.000938	0.003644	0.000346	0.001884
-8.175000	-0.001005	0.003585	0.000242	0.002238
-8.170000	-0.001028	0.002114	0.000161	0.002195
-8.165000	-0.001000	-0.000267	0.000127	0.001822
-8.160000	-0.000927	-0.002708	0.000138	0.001296
-8.155000	-0.000827	-0.004325	0.000171	0.000832
-8.150000	-0.000723	-0.004523	0.000197	0.000597
-8.145000	-0.000637	-0.003218	0.000189	0.000644
-8.140000	-0.000584	-0.000874	0.000145	0.000893
-8.135000	-0.000567	0.001669	0.000082	0.001163
-8.130000	-0.000579	0.003499	0.000034	0.001247
-8.125000	-0.000602	0.003968	0.000032	0.001001
-8.120000	-0.000618	0.002933	0.000094	0.000405
-8.115000	-0.000614	0.000800	0.000216	-0.000419
-8.110000	-0.000585	-0.001626	0.000374	-0.001247
-8.105000	-0.000541	-0.003445	0.000535	-0.001833
-8.100000	-0.000494	-0.003993	0.000668	-0.001998
-8.095000	-0.000457	-0.003086	0.000755	-0.001695
-8.090000	-0.000437	-0.001081	0.000797	-0.001025
-8.085000	-0.000430	0.001265	0.000805	-0.000198
-8.080000	-0.000423	0.003079	0.000799	0.000546
-8.075000	-0.000405	0.003698	0.000792	0.001019
-8.070000	-0.000369	0.002912	0.000793	0.001157
-8.065000	-0.000320	0.001036	0.000804	0.001030
-8.060000	-0.000269	-0.001213	0.000823	0.000808
-8.055000	-0.000232	-0.002990	0.000851	0.000692
-8.050000	-0.000215	-0.003634	0.000891	0.000826
-8.045000	-0.000215	-0.002913	0.000947	0.001244
-8.040000	-0.000215	-0.001107	0.001023	0.001847
-8.035000	-0.000192	0.001099	0.001112	0.002449
-8.030000	-0.000133	0.002877	0.001200	0.002839
-8.025000	-0.000038	0.003566	0.001263	0.002867
-8.020000	0.000073	0.002918	0.001277	0.002501
-8.015000	0.000165	0.001189	0.001225	0.001837
-8.010000	0.000203	-0.000960	0.001106	0.001064
-8.005000	0.000166	-0.002711	0.000940	0.000397
-8.000000	0.000064	-0.003403	0.000764	-0.000004
-7.995000	-0.000071	-0.002778	0.000622	-0.000085
-7.990000	-0.000187	-0.001079	0.000554	0.000092
-7.985000	-0.000237	0.001040	0.000580	0.000384
-7.980000	-0.000193	0.002763	0.000697	0.000626
-7.975000	-0.000063	0.003420	0.000870	0.000705
-7.970000	0.000116	0.002737	0.001048	0.000598
-7.965000	0.000289	0.000947	0.001177	0.000378
-7.960000	0.000405	-0.001302	0.001217	0.000183
-7.955000	0.000437	-0.003183	0.001154	0.000151
-7.950000	0.000389	-0.003993	0.001011	0.000364
-7.945000	0.000293	-0.003421	0.000831	0.000817
-7.940000	0.000193	-0.001658	0.000673	0.001415
-7.935000	0.000126	0.000670	0.000585	0.002014
-7.930000	0.000110	0.002730	0.000587	0.002472
-7.925000	0.000131	0.003787	0.000671	0.002704
-7.920000	0.000159	0.003476	0.000799	0.002709
-7.915000	0.000157	0.001929	0.000924	0.002564
-7.910000	0.000096	-0.000265	0.001002	0.002389
-7.905000	-0.000028	-0.002285	0.001011	0.002298
-7.900000	-0.000195	-0.003374	0.000954	0.002353
-7.895000	-0.000368	-0.003123	0.000855	0.002542
-7.890000	-0.000503	-0.001619	0.000745	0.002786
-7.885000	-0.000570	0.000586	0.000648	0.002966
-7.880000	-0.000556	0.002678	0.000579	0.002974
-7.875000	-0.000472	0.003882	0.000538	0.002747
-7.870000	-0.000344	0.003746	0.000520	0.002295
-7.865000	-0.000209	0.002311	0.000518	0.001695
-7.860000	-0.000100	0.000095	0.000533	0.001067
-7.855000	-0.000038	-0.002095	0.000570	0.000539
-7.850000	-0.000032	-0.003462	0.000637	0.000205
-7.845000	-0.000080	-0.003504	0.000736	0.000104
-7.840000	-0.000168	-0.002204	0.000856	0.000214
-7.835000	-0.000281	-0.000029	0.000981	0.000462
-7.830000	-0.000402	0.002239	0.001084	0.000754
-7.825000	-0.000516	0.003786	0.001146	0.001006
-7.820000	-0.000605	0.004069	0.001153	0.001168
-7.815000	-0.000659	0.003004	0.001111	0.001239
-7.810000	-0.000672	0.001003	0.001035	0.001261
-7.805000	-0.000646	-0.001188	0.000953	0.001297
-7.800000	-0.000596	-0.002757	0.000890	0.001410
-7.795000	-0.000545	-0.003129	0.000862	0.001636
-7.790000	-0.000518	-0.002173	0.000874	0.001965
-7.785000	-0.000531	-0.000252	0.000915	0.002349
-7.780000	-0.000589	0.001914	0.000965	0.002710
-7.775000	-0.000678	0.003518	0.000997	0.002966
-7.770000	-0.000775	0.003960	0.000992	0.003052
-7.765000	-0.000858	0.003075	0.000939	0.002944
-7.760000	-0.000916	0.001194	0.000843	0.002658
-7.755000	-0.000955	-0.000983	0.000725	0.002247
-7.750000	-0.000991	-0.002648	0.000611	0.001783
-7.745000	-0.001045	-0.003183	0.000530	0.001335
-7.740000	-0.001125	-0.002398	0.000503	0.000957
-7.735000	-0.001223	-0.000600	0.000534	0.000672
-7.730000	-0.001311	0.001521	0.000612	0.000474
-7.725000	-0.001358	0.003148	0.000712	0.000336
-7.720000	-0.001339	0.003643	0.000807	0.000224
-7.715000	-0.001252	0.002790	0.000877	0.000111
-7.710000	-0.001118	0.000877	0.000914	-0.000012
-7.705000	-0.000977	-0.001407	0.000925	-0.000131
-7.700000	-0.000871	-0.003223	0.000924	-0.000210
-7.695000	-0.000830	-0.003899	0.000930	-0.000204
-7.690000	-0.000863	-0.003174	0.000949	-0.000076
-7.685000	-0.000952	-0.001300	0.000978	0.000190
-7.680000	-0.001069	0.001047	0.001004	0.000580
-7.675000	-0.001184	0.003015	0.001009	0.001043
-7.670000	-0.001280	0.003886	0.000984	0.001507
-7.665000	-0.001359	0.003343	0.000933	0.001895
-7.660000	-0.001434	0.001582	0.000874	0.002146
-7.655000	-0.001518	-0.000756	0.000833	0.002239
-7.650000	-0.001611	-0.002824	0.000837	0.002195
-7.645000	-0.001697	-0.003877	0.000898	0.002071
-7.640000	-0.001742	-0.003546	0.001014	0.001942
-7.635000	-0.001715	-0.001976	0.001162	0.001865
-7.630000	-0.001598	0.000235	0.001309	0.001861
-7.625000	-0.001402	0.002254	0.001421	0.001900
-7.620000	-0.001170	0.003326	0.001475	0.001912
-7.615000	-0.000959	0.003053	0.001462	0.001816
-7.610000	-0.000824	0.001542	0.001396	0.001556
-7.605000	-0.000798	-0.000634	0.001300	0.001128
-7.600000	-0.000874	-0.002653	0.001208	0.000594
-7.595000	-0.001012	-0.003748	0.001150	0.000065
-7.590000	-0.001148	-0.003498	0.001145	-0.000335
-7.585000	-0.001220	-0.001983	0.001196	-0.000516
-7.580000	-0.001193	0.000240	0.001284	-0.000454
-7.575000	-0.001067	0.002343	0.001377	-0.000200
-7.570000	-0.000877	0.003536	0.001438	0.000134
-7.565000	-0.000682	0.003351	0.001437	0.000421
-7.560000	-0.000534	0.001825	0.001361	0.000567
-7.555000	-0.000468	-0.000516	0.001223	0.000544
-7.550000	-0.000483	-0.002847	0.001056	0.000405
-7.545000	-0.000551	-0.004341	0.000909	0.000259
-7.540000	-0.000627	-0.004473	0.000823	0.000232
-7.535000	-0.000671	-0.003207	0.000822	0.000410
-7.530000	-0.000663	-0.001009	0.000902	0.000809
-7.525000	-0.000612	0.001319	0.001033	0.001356
-7.520000	-0.000547	0.002939	0.001169	0.001917
-7.515000	-0.000510	0.003280	0.001265	0.002336
-7.510000	-0.000530	0.002248	0.001298	0.002495
-7.505000	-0.000615	0.000262	0.001267	0.002350
-7.500000	-0.000742	-0.001904	0.001200	0.001952
-7.495000	-0.000873	-0.003408	0.001138	0.001424
-7.490000	-0.000961	-0.003656	0.001118	0.000923
-7.485000	-0.000976	-0.002525	0.001161	0.000581
-7.480000	-0.000911	-0.000413	0.001263	0.000458
-7.475000	-0.000787	0.001909	0.001401	0.000528
-7.470000	-0.000645	0.003582	0.001542	0.000685
-7.465000	-0.000526	0.003980	0.001661	0.000796
-7.460000	-0.000458	0.002944	0.001742	0.000748
-7.455000	-0.000442	0.000845	0.001786	0.000502
-7.450000	-0.000460	-0.001553	0.001800	0.000110
-7.445000	-0.000482	-0.003377	0.001793	-0.000301
-7.440000	-0.000485	-0.003962	0.001767	-0.000575
-7.435000	-0.000463	-0.003098	0.001720	-0.000590
-7.430000	-0.000433	-0.001108	0.001649	-0.000310
-7.425000	-0.000422	0.001274	0.001559	0.000200
-7.420000	-0.000452	0.003169	0.001469	0.000789
-7.415000	-0.000524	0.003881	0.001405	0.001284
-7.410000	-0.000615	0.003148	0.001393	0.001548
-7.405000	-0.000687	0.001241	0.001443	0.001545
-7.400000	-0.000701	-0.001133	0.001543	0.001349
-7.395000	-0.000640	-0.003096	0.001658	0.001117
-7.390000	-0.000516	-0.003917	0.001740	0.001025
-7.385000	-0.000367	-0.003285	0.001745	0.001186
-7.380000	-0.000241	-0.001421	0.001654	0.001597
-7.375000	-0.000173	0.000999	0.001478	0.002129
-7.370000	-0.000169	0.003098	0.001258	0.002569
-7.365000	-0.000207	0.004123	0.001051	0.002703
-7.360000	-0.000249	0.003721	0.000913	0.002405
-7.355000	-0.000261	0.002068	0.000877	0.001693
-7.350000	-0.000232	-0.000199	0.000947	0.000735
-7.345000	-0.000175	-0.002224	0.001101	-0.000209
-7.340000	-0.000124	-0.003258	0.001294	-0.000885
-7.335000	-0.000110	-0.002932	0.001481	-0.001138
-7.330000	-0.000144	-0.001396	0.001624	-0.000972
-7.325000	-0.000211	0.000749	0.001702	-0.000546
-7.320000	-0.000277	0.002679	0.001705	-0.000105
-7.315000	-0.000304	0.003660	0.001637	0.000112
-7.310000	-0.000273	0.003323	0.001506	-0.000024
-7.305000	-0.000194	0.001796	0.001323	-0.000484
-7.300000	-0.000105	-0.000348	0.001104	-0.001092
-7.295000	-0.000052	-0.002313	0.000873	-0.001591
-7.290000	-0.000069	-0.003374	0.000661	-0.001747
-7.285000	-0.000161	-0.003144	0.000503	-0.001441
-7.280000	-0.000304	-0.001712	0.000430	-0.000714
-7.275000	-0.000450	0.000393	0.000456	0.000245
-7.270000	-0.000550	0.002406	0.000571	0.001164
-7.265000	-0.000574	0.003600	0.000734	0.001792
-7.260000	-0.000523	0.003556	0.000883	0.001983
-7.255000	-0.000422	0.002307	0.000954	0.001743
-7.250000	-0.000312	0.000323	0.000895	0.001221
-7.245000	-0.000230	-0.001667	0.000693	0.000642
-7.240000	-0.000196	-0.002936	0.000373	0.000220
-7.235000	-0.000205	-0.003030	-0.000002	0.000078
-7.230000	-0.000235	-0.001926	-0.000350	0.000205
-7.225000	-0.000255	-0.000044	-0.000600	0.000470
-7.220000	-0.000242	0.001914	-0.000708	0.000677
-7.215000	-0.000188	0.003221	-0.000677	0.000649
-7.210000	-0.000102	0.003393	-0.000547	0.000301
-7.205000	-0.000007	0.002371	-0.000385	-0.000333
-7.200000	0.000071	0.000542	-0.000259	-0.001105
-7.195000	0.000112	-0.001402	-0.000212	-0.001815
-7.190000	0.000108	-0.002724	-0.000255	-0.002285
-7.185000	0.000066	-0.002915	-0.000369	-0.002421
-7.180000	0.000005	-0.001892	-0.000517	-0.002238
-7.175000	-0.000052	-0.000028	-0.000662	-0.001853
-7.170000	-0.000087	0.001981	-0.000783	-0.001425
-7.165000	-0.000091	0.003373	-0.000878	-0.001092
-7.160000	-0.000067	0.003604	-0.000956	-0.000925
-7.155000	-0.000024	0.002556	-0.001030	-0.000903
-7.150000	0.000024	0.000581	-0.001101	-0.000932
-7.145000	0.000069	-0.001616	-0.001159	-0.000895
-7.140000	0.000107	-0.003241	-0.001182	-0.000700
-7.135000	0.000141	-0.003696	-0.001154	-0.000323
-7.130000	0.000174	-0.002806	-0.001069	0.000185
-7.125000	0.000203	-0.000884	-0.000941	0.000717
-7.120000	0.000220	0.001375	-0.000800	0.001150
-7.115000	0.000216	0.003144	-0.000682	0.001388
-7.110000	0.000188	0.003769	-0.000617	0.001391
-7.105000	0.000143	0.003002	-0.000617	0.001179
-7.100000	0.000099	0.001101	-0.000670	0.000820
-7.095000	0.000080	-0.001265	-0.000747	0.000398
-7.090000	0.000099	-0.003255	-0.000808	-0.000009
-7.085000	0.000153	-0.004165	-0.000821	-0.000354
-7.080000	0.000220	-0.003681	-0.000772	-0.000619
-7.075000	0.000265	-0.001998	-0.000674	-0.000816
-7.070000	0.000253	0.000253	-0.000561	-0.000971
-7.065000	0.000173	0.002237	-0.000482	-0.001108
-7.060000	0.000044	0.003222	-0.000481	-0.001242
-7.055000	-0.000091	0.002848	-0.000583	-0.001372
-7.050000	-0.000173	0.001259	-0.000782	-0.001480
-7.045000	-0.000156	-0.000951	-0.001040	-0.001537
-7.040000	-0.000024	-0.002959	-0.001295	-0.001509
-7.035000	0.000199	-0.004012	-0.001482	-0.001369
-7.030000	0.000458	-0.003714	-0.001547	-0.001106
-7.025000	0.000685	-0.002164	-0.001471	-0.000729
-7.020000	0.000825	0.000076	-0.001266	-0.000276
-7.015000	0.000852	0.002188	-0.000981	0.000199
-7.010000	0.000779	0.003401	-0.000675	0.000631
-7.005000	0.000648	0.003275	-0.000410	0.000962
-7.000000	0.000512	0.001863	-0.000223	0.001153
-6.995000	0.000418	-0.000309	-0.000130	0.001199
-6.990000	0.000392	-0.002439	-0.000119	0.001123
-6.985000	0.000435	-0.003741	-0.000168	0.000977
-6.980000	0.000529	-0.003743	-0.000248	0.000818
-6.975000	0.000649	-0.002452	-0.000341	0.000696
-6.970000	0.000767	-0.000357	-0.000433	0.000630
-6.965000	0.000867	0.001762	-0.000517	0.000606
-6.960000	0.000937	0.003120	-0.000585	0.000577
-6.955000	0.000973	0.003223	-0.000623	0.000485
-6.950000	0.000974	0.002047	-0.000615	0.000284
-6.945000	0.000942	0.000051	-0.000550	-0.000037
-6.940000	0.000882	-0.001999	-0.000427	-0.000440
-6.935000	0.000802	-0.003315	-0.000265	-0.000840
-6.930000	0.000715	-0.003377	-0.000099	-0.001135
-6.925000	0.000634	-0.002134	0.000025	-0.001234
-6.920000	0.000570	-0.000018	0.000073	-0.001098
-6.915000	0.000524	0.002208	0.000027	-0.000756
-6.910000	0.000493	0.003735	-0.000101	-0.000303
-6.905000	0.000466	0.003999	-0.000274	0.000131
-6.900000	0.000434	0.002898	-0.000441	0.000421
-6.895000	0.000389	0.000826	-0.000557	0.000495
-6.890000	0.000333	-0.001464	-0.000593	0.000364
-6.885000	0.000275	-0.003133	-0.000551	0.000115
-6.880000	0.000228	-0.003563	-0.000456	-0.000114
-6.875000	0.000205	-0.002582	-0.000352	-0.000189
-6.870000	0.000214	-0.000530	-0.000277	-0.000031
-6.865000	0.000258	0.001860	-0.000258	0.000348
-6.860000	0.000325	0.003725	-0.000301	0.000841
-6.855000	0.000401	0.004391	-0.000390	0.001283
-6.850000	0.000465	0.003619	-0.000499	0.001510
-6.845000	0.000499	0.001692	-0.000600	0.001418
-6.840000	0.000492	-0.000682	-0.000673	0.001007
-6.835000	0.000442	-0.002634	-0.000711	0.000390
-6.830000	0.000356	-0.003448	-0.000715	-0.000254
-6.825000	0.000252	-0.002834	-0.000695	-0.000739
-6.820000	0.000150	-0.001030	-0.000659	-0.000944
-6.815000	0.000070	0.001281	-0.000616	-0.000862
-6.810000	0.000026	0.003226	-0.000576	-0.000599
-6.805000	0.000026	0.004063	-0.000549	-0.000334
-6.800000	0.000067	0.003462	-0.000548	-0.000240
-6.795000	0.000136	0.001627	-0.000588	-0.000417
-6.790000	0.000214	-0.000781	-0.000676	-0.000845
-6.785000	0.000279	-0.002881	-0.000809	-0.001385
-6.780000	0.000307	-0.003906	-0.000965	-0.001837
-6.775000	0.000279	-0.003483	-0.001109	-0.002013
-6.770000	0.000185	-0.001770	-0.001201	-0.001816
-6.765000	0.000028	0.000597	-0.001210	-0.001280
-6.760000	-0.000173	0.002742	-0.001126	-0.000559
-6.755000	-0.000389	0.003865	-0.000968	0.000130
-6.750000	-0.000584	0.003541	-0.000778	0.000585
-6.745000	-0.000727	0.001870	-0.000609	0.000699
-6.740000	-0.000795	-0.000562	-0.000511	0.000492
-6.735000	-0.000787	-0.002893	-0.000507	0.000107
-6.730000	-0.000721	-0.004308	-0.000593	-0.000258
-6.725000	-0.000629	-0.004327	-0.000733	-0.000423
-6.720000	-0.000547	-0.002981	-0.000873	-0.000305
-6.715000	-0.000508	-0.000796	-0.000962	0.000053
-6.710000	-0.000527	0.001410	-0.000963	0.000491
-6.705000	-0.000601	0.002822	-0.000866	0.000801
-6.700000	-0.000713	0.002930	-0.000690	0.000807
-6.695000	-0.000835	0.001711	-0.000476	0.000435
-6.690000	-0.000938	-0.000371	-0.000274	-0.000250
-6.685000	-0.001003	-0.002543	-0.000128	-0.001063
-6.680000	-0.001025	-0.004010	-0.000065	-0.001767
-6.675000	-0.001008	-0.004252	-0.000090	-0.002161
-6.670000	-0.000964	-0.003206	-0.000187	-0.002152
-6.665000	-0.000906	-0.001287	-0.000320	-0.001790
-6.660000	-0.000843	0.000775	-0.000446	-0.001247
-6.655000	-0.000781	0.002211	-0.000527	-0.000749
-6.650000	-0.000724	0.002497	-0.000535	-0.000484
-6.645000	-0.000678	0.001545	-0.000461	-0.000528
-6.640000	-0.000653	-0.000266	-0.000315	-0.000820
-6.635000	-0.000662	-0.002244	-0.000124	-0.001178
-6.630000	-0.000714	-0.003640	0.000077	-0.001383
-6.625000	-0.000812	-0.003931	0.000256	-0.001262
-6.620000	-0.000945	-0.003019	0.000388	-0.000761
-6.615000	-0.001089	-0.001258	0.000464	0.000025
-6.610000	-0.001211	0.000675	0.000486	0.000893
-6.605000	-0.001279	0.002037	0.000468	0.001599
-6.600000	-0.001274	0.002303	0.000428	0.001954
-6.595000	-0.001198	0.001366	0.000382	0.001892
-6.590000	-0.001070	-0.000427	0.000342	0.001487
-6.585000	-0.000927	-0.002397	0.000316	0.000921
-6.580000	-0.000808	-0.003794	0.000308	0.000412
-6.575000	-0.000742	-0.004079	0.000321	0.000130
-6.570000	-0.000740	-0.003128	0.000358	0.000133
-6.565000	-0.000793	-0.001284	0.000424	0.000359
-6.560000	-0.000879	0.000774	0.000519	0.000649
-6.555000	-0.000971	0.002279	0.000639	0.000820
-6.550000	-0.001050	0.002665	0.000774	0.000739
-6.545000	-0.001109	0.001780	0.000907	0.000374
-6.540000	-0.001149	-0.000057	0.001018	-0.000190
-6.535000	-0.001178	-0.002176	0.001089	-0.000785
-6.530000	-0.001197	-0.003802	0.001105	-0.001221
-6.525000	-0.001200	-0.004342	0.001065	-0.001354
-6.520000	-0.001177	-0.003599	0.000983	-0.001136
-6.515000	-0.001119	-0.001843	0.000885	-0.000630
-6.510000	-0.001029	0.000291	0.000809	0.000024
-6.505000	-0.000923	0.002041	0.000792	0.000654
-6.500000	-0.000832	0.002794	0.000855	0.001129
-6.495000	-0.000785	0.002308	0.000998	0.001393
-6.490000	-0.000804	0.000794	0.001192	0.001487
-6.485000	-0.000889	-0.001166	0.001386	0.001514
-6.480000	-0.001014	-0.002835	0.001522	0.001597
-6.475000	-0.001140	-0.003594	0.001557	0.001820
-6.470000	-0.001226	-0.003165	0.001477	0.002191
-6.465000	-0.001241	-0.001710	0.001310	0.002640
-6.460000	-0.001178	0.000224	0.001115	0.003043
-6.455000	-0.001053	0.001915	0.000966	0.003272
-6.450000	-0.000897	0.002725	0.000923	0.003246
-6.445000	-0.000743	0.002340	0.001016	0.002965
-6.440000	-0.000617	0.000887	0.001224	0.002504
-6.435000	-0.000528	-0.001111	0.001490	0.001990
-6.430000	-0.000472	-0.002927	0.001735	0.001552
-6.425000	-0.000434	-0.003890	0.001883	0.001274
-6.420000	-0.000401	-0.003641	0.001894	0.001170
-6.415000	-0.000368	-0.002266	0.001767	0.001187
-6.410000	-0.000338	-0.000266	0.001545	0.001232
-6.405000	-0.000322	0.001624	0.001296	0.001211
-6.400000	-0.000327	0.002705	0.001089	0.001077
-6.395000	-0.000358	0.002573	0.000975	0.000839
-6.390000	-0.000407	0.001275	0.000973	0.000569
-6.385000	-0.000461	-0.000708	0.001067	0.000363
-6.380000	-0.000504	-0.002630	0.001220	0.000313
-6.375000	-0.000526	-0.003758	0.001385	0.000465
-6.370000	-0.000527	-0.003639	0.001520	0.000807
-6.365000	-0.000518	-0.002277	0.001596	0.001273
-6.360000	-0.000514	-0.000133	0.001603	0.001766
-6.355000	-0.000529	0.002031	0.001544	0.002189
-6.350000	-0.000565	0.003434	0.001436	0.002476
-6.345000	-0.000615	0.003563	0.001298	0.002605
-6.340000	-0.000663	0.002360	0.001154	0.002595
-6.335000	-0.000692	0.000255	0.001023	0.002495
-6.330000	-0.000691	-0.001991	0.000919	0.002362
-6.325000	-0.000665	-0.003563	0.000850	0.002236
-6.320000	-0.000630	-0.003892	0.000818	0.002137
-6.315000	-0.000613	-0.002872	0.000820	0.002058
-6.310000	-0.000638	-0.000896	0.000852	0.001975
-6.305000	-0.000720	0.001278	0.000906	0.001858
-6.300000	-0.000851	0.002817	0.000976	0.001683
-6.295000	-0.001008	0.003118	0.001050	0.001437
-6.290000	-0.001153	0.002040	0.001112	0.001128
-6.285000	-0.001246	-0.000041	0.001142	0.000777
-6.280000	-0.001256	-0.002369	0.001121	0.000426
-6.275000	-0.001173	-0.004084	0.001038	0.000123
-6.270000	-0.001010	-0.004548	0.000895	-0.000083
-6.265000	-0.000803	-0.003576	0.000718	-0.000156
-6.260000	-0.000599	-0.001514	0.000546	-0.000082
-6.255000	-0.000444	0.000894	0.000425	0.000123
-6.250000	-0.000372	0.002773	0.000393	0.000413
-6.245000	-0.000391	0.003444	0.000466	0.000727
-6.240000	-0.000489	0.002670	0.000632	0.001001
-6.235000	-0.000637	0.000744	0.000851	0.001195
-6.230000	-0.000799	-0.001621	0.001071	0.001307
-6.225000	-0.000945	-0.003557	0.001242	0.001372
-6.220000	-0.001055	-0.004357	0.001330	0.001453
-6.215000	-0.001127	-0.003738	0.001324	0.001612
-6.210000	-0.001167	-0.001940	0.001238	0.001887
-6.205000	-0.001190	0.000361	0.001099	0.002265
-6.200000	-0.001210	0.002307	0.000941	0.002680
-6.195000	-0.001234	0.003175	0.000791	0.003026
-6.190000	-0.001261	0.002643	0.000674	0.003194
-6.185000	-0.001282	0.000912	0.000605	0.003103
-6.180000	-0.001284	-0.001370	0.000595	0.002739
-6.175000	-0.001257	-0.003351	0.000644	0.002159
-6.170000	-0.001198	-0.004287	0.000742	0.001481
-6.165000	-0.001116	-0.003819	0.000860	0.000846
-6.160000	-0.001031	-0.002111	0.000960	0.000375
-6.155000	-0.000969	0.000219	0.000996	0.000126
-6.150000	-0.000955	0.002319	0.000936	0.000082
-6.145000	-0.001000	0.003426	0.000773	0.000159
-6.140000	-0.001100	0.003142	0.000537	0.000241
-6.135000	-0.001233	0.001583	0.000284	0.000230
-6.130000	-0.001366	-0.000667	0.000090	0.000088
-6.125000	-0.001469	-0.002772	0.000015	-0.000145
-6.120000	-0.001526	-0.003956	0.000088	-0.000366
-6.115000	-0.001536	-0.003787	0.000292	-0.000446
-6.110000	-0.001515	-0.002335	0.000571	-0.000284
-6.105000	-0.001487	-0.000146	0.000845	0.000145
-6.100000	-0.001468	0.001964	0.001037	0.000777
-6.095000	-0.001465	0.003206	0.001099	0.001471
-6.090000	-0.001472	0.003112	0.001020	0.002058
-6.085000	-0.001474	0.001709	0.000827	0.002403
-6.080000	-0.001459	-0.000496	0.000573	0.002451
-6.075000	-0.001421	-0.002695	0.000320	0.002251
-6.070000	-0.001366	-0.004079	0.000119	0.001933
-6.065000	-0.001305	-0.004132	0.000001	0.001659
-6.060000	-0.001249	-0.002817	-0.000024	0.001559
-6.055000	-0.001197	-0.000596	0.000034	0.001677
-6.050000	-0.001144	0.001747	0.000153	0.001953
-6.045000	-0.001075	0.003384	0.000305	0.002248
-6.040000	-0.000983	0.003751	0.000466	0.002396
-6.035000	-0.000870	0.002747	0.000616	0.002276
-6.030000	-0.000754	0.000767	0.000739	0.001863
-6.025000	-0.000663	-0.001442	0.000831	0.001243
-6.020000	-0.000627	-0.003065	0.000890	0.000588
-6.015000	-0.000660	-0.003512	0.000925	0.000090
-6.010000	-0.000761	-0.002635	0.000944	-0.000108
-6.005000	-0.000903	-0.000776	0.000960	0.000035
-6.000000	-0.001045	0.001367	0.000983	0.000437
-5.995000	-0.001144	0.002998	0.001019	0.000929
-5.990000	-0.001167	0.003520	0.001070	0.001317
-5.985000	-0.001105	0.002753	0.001131	0.001458
-5.980000	-0.000973	0.000998	0.001191	0.001318
-5.975000	-0.000808	-0.001082	0.001236	0.000985
-5.970000	-0.000655	-0.002703	0.001251	0.000639
-5.965000	-0.000556	-0.003253	0.001222	0.000483
-5.960000	-0.000529	-0.002509	0.001143	0.000657
-5.955000	-0.000571	-0.000724	0.001023	0.001185
-5.950000	-0.000652	0.001473	0.000883	0.001953
-5.945000	-0.000728	0.003302	0.000756	0.002747
-5.940000	-0.000756	0.004121	0.000678	0.003330
-5.935000	-0.000708	0.003659	0.000678	0.003525
-5.930000	-0.000579	0.002111	0.000766	0.003281
-5.925000	-0.000387	0.000070	0.000926	0.002691
-5.920000	-0.000171	-0.001695	0.001120	0.001954
-5.915000	0.000023	-0.002522	0.001296	0.001299
-5.910000	0.000155	-0.002105	0.001404	0.000900
-5.905000	0.000196	-0.000610	0.001411	0.000813
-5.900000	0.000141	0.001387	0.001313	0.000965
-5.895000	0.000002	0.003111	0.001134	0.001188
-5.890000	-0.000189	0.003881	0.000921	0.001299
-5.885000	-0.000389	0.003366	0.000726	0.001174
-5.880000	-0.000559	0.001719	0.000594	0.000806
-5.875000	-0.000664	-0.000478	0.000549	0.000302
-5.870000	-0.000691	-0.002422	0.000590	-0.000153
-5.865000	-0.000645	-0.003388	0.000697	-0.000377
-5.860000	-0.000550	-0.003000	0.000836	-0.000263
-5.855000	-0.000438	-0.001377	0.000976	0.000176
-5.850000	-0.000344	0.000912	0.001094	0.000812
-5.845000	-0.000291	0.003048	0.001179	0.001448
-5.840000	-0.000287	0.004265	0.001229	0.001900
-5.835000	-0.000324	0.004130	0.001246	0.002065
-5.830000	-0.000385	0.002705	0.001233	0.001960
-5.825000	-0.000450	0.000520	0.001189	0.001709
-5.820000	-0.000507	-0.001617	0.001116	0.001492
-5.815000	-0.000552	-0.002921	0.001018	0.001466
-5.810000	-0.000591	-0.002920	0.000907	0.001697
-5.805000	-0.000634	-0.001629	0.000801	0.002131
-5.800000	-0.000690	0.000456	0.000722	0.002613
-5.795000	-0.000762	0.002541	0.000690	0.002946
-5.790000	-0.000842	0.003833	0.000714	0.002969
-5.785000	-0.000918	0.003833	0.000788	0.002623
-5.780000	-0.000974	0.002528	0.000894	0.001972
-5.775000	-0.000999	0.000398	0.001008	0.001185
-5.770000	-0.000985	-0.001766	0.001101	0.000466
-5.765000	-0.000934	-0.003152	0.001152	-0.000013
-5.760000	-0.000854	-0.003239	0.001149	-0.000177
-5.755000	-0.000763	-0.001987	0.001092	-0.000067
-5.750000	-0.000680	0.000134	0.000991	0.000182
-5.745000	-0.000625	0.002326	0.000865	0.000402
-5.740000	-0.000614	0.003754	0.000737	0.000456
-5.735000	-0.000652	0.003862	0.000627	0.000293
-5.730000	-0.000735	0.002585	0.000557	-0.000037
-5.725000	-0.000847	0.000377	0.000537	-0.000404
-5.720000	-0.000965	-0.001951	0.000572	-0.000649
-5.715000	-0.001067	-0.003536	0.000651	-0.000648
-5.710000	-0.001133	-0.003780	0.000753	-0.000356
-5.705000	-0.001156	-0.002580	0.000846	0.000175
-5.700000	-0.001141	-0.000373	0.000901	0.000816
-5.695000	-0.001101	0.002021	0.000895	0.001406
-5.690000	-0.001054	0.003699	0.000827	0.001807
-5.685000	-0.001018	0.004009	0.000719	0.001947
-5.680000	-0.001007	0.002796	0.000613	0.001840
-5.675000	-0.001030	0.000465	0.000554	0.001573
-5.670000	-0.001089	-0.002164	0.000577	0.001265
-5.665000	-0.001181	-0.004155	0.000686	0.001028
-5.660000	-0.001298	-0.004795	0.000856	0.000921
-5.655000	-0.001428	-0.003863	0.001033	0.000936
-5.650000	-0.001556	-0.001704	0.001158	0.001009
-5.645000	-0.001660	0.000888	0.001181	0.001045
-5.640000	-0.001725	0.002968	0.001087	0.000960
-5.635000	-0.001736	0.003786	0.000893	0.000710
-5.630000	-0.001691	0.003056	0.000646	0.000309
-5.625000	-0.001603	0.001062	0.000408	-0.000177
-5.620000	-0.001493	-0.001452	0.000234	-0.000656
-5.615000	-0.001392	-0.003561	0.000158	-0.001034
-5.610000	-0.001326	-0.004497	0.000186	-0.001247
-5.605000	-0.001314	-0.003933	0.000299	-0.001275
-5.600000	-0.001360	-0.002096	0.000461	-0.001140
-5.595000	-0.001453	0.000318	0.000631	-0.000894
-5.590000	-0.001574	0.002409	0.000773	-0.000600
-5.585000	-0.001701	0.003400	0.000864	-0.000307
-5.580000	-0.001814	0.002918	0.000894	-0.000043
-5.575000	-0.001901	0.001131	0.000871	0.000187
-5.570000	-0.001955	-0.001320	0.000811	0.000400
-5.565000	-0.001978	-0.003559	0.000735	0.000613
-5.560000	-0.001973	-0.004790	0.000665	0.000840
-5.555000	-0.001943	-0.004590	0.000614	0.001077
-5.550000	-0.001893	-0.003052	0.000588	0.001304
-5.545000	-0.001825	-0.000754	0.000582	0.001489
-5.540000	-0.001749	0.001460	0.000586	0.001598
-5.535000	-0.001674	0.002778	0.000589	0.001601
-5.530000	-0.001612	0.002723	0.000579	0.001487
-5.525000	-0.001574	0.001318	0.000552	0.001264
-5.520000	-0.001567	-0.000924	0.000506	0.000965
-5.515000	-0.001590	-0.003186	0.000447	0.000640
-5.510000	-0.001634	-0.004646	0.000382	0.000348
-5.505000	-0.001683	-0.004777	0.000323	0.000141
-5.500000	-0.001721	-0.003535	0.000286	0.000050
-5.495000	-0.001739	-0.001375	0.000289	0.000070
-5.490000	-0.001733	0.000918	0.000348	0.000162
-5.485000	-0.001711	0.002517	0.000469	0.000261
-5.480000	-0.001684	0.002856	0.000646	0.000301
-5.475000	-0.001666	0.001831	0.000851	0.000238
-5.470000	-0.001664	-0.000160	0.001048	0.000078
-5.465000	-0.001677	-0.002371	0.001192	-0.000121
-5.460000	-0.001696	-0.003983	0.001252	-0.000261
-5.455000	-0.001708	-0.004408	0.001217	-0.000238
-5.450000	-0.001700	-0.003501	0.001102	0.000019
-5.445000	-0.001665	-0.001615	0.000944	0.000515
-5.440000	-0.001603	0.000539	0.000788	0.001179
-5.435000	-0.001524	0.002152	0.000678	0.001880
-5.430000	-0.001439	0.002626	0.000641	0.002465
-5.425000	-0.001361	0.001793	0.000681	0.002815
-5.420000	-0.001295	-0.000026	0.000786	0.002879
-5.415000	-0.001243	-0.002137	0.000927	0.002699
-5.410000	-0.001199	-0.003741	0.001072	0.002389
-5.405000	-0.001154	-0.004232	0.001191	0.002091
-5.400000	-0.001105	-0.003418	0.001262	0.001924
-5.395000	-0.001048	-0.001600	0.001272	0.001933
-5.390000	-0.000989	0.000554	0.001219	0.002074
-5.385000	-0.000930	0.002252	0.001109	0.002230
-5.380000	-0.000876	0.002884	0.000957	0.002262
-5.375000	-0.000826	0.002242	0.000786	0.002063
-5.370000	-0.000779	0.000595	0.000618	0.001610
-5.365000	-0.000733	-0.001418	0.000477	0.000983
-5.360000	-0.000697	-0.003026	0.000382	0.000337
-5.355000	-0.000681	-0.003621	0.000343	-0.000146
-5.350000	-0.000702	-0.002980	0.000360	-0.000327
-5.345000	-0.000774	-0.001346	0.000425	-0.000165
-5.340000	-0.000895	0.000666	0.000523	0.000271
-5.335000	-0.001051	0.002293	0.000635	0.000819
-5.330000	-0.001209	0.002914	0.000737	0.001290
-5.325000	-0.001328	0.002272	0.000808	0.001537
-5.320000	-0.001372	0.000573	0.000829	0.001511
-5.315000	-0.001325	-0.001592	0.000789	0.001281
-5.310000	-0.001193	-0.003455	0.000691	0.001001
-5.305000	-0.001012	-0.004358	0.000553	0.000848
-5.300000	-0.000832	-0.003985	0.000410	0.000950
-5.295000	-0.000702	-0.002480	0.000302	0.001334
-5.290000	-0.000656	-0.000398	0.000263	0.001907
-5.285000	-0.000702	0.001500	0.000312	0.002496
-5.280000	-0.000819	0.002522	0.000436	0.002908
-5.275000	-0.000968	0.002297	0.000596	0.003009
-5.270000	-0.001103	0.000911	0.000737	0.002773
-5.265000	-0.001190	-0.001124	0.000804	0.002288
-5.260000	-0.001214	-0.003058	0.000763	0.001721
-5.255000	-0.001181	-0.004182	0.000612	0.001254
-5.250000	-0.001115	-0.004091	0.000387	0.001008
-5.245000	-0.001048	-0.002836	0.000143	0.001005
-5.240000	-0.001008	-0.000904	-0.000058	0.001158
-5.235000	-0.001014	0.000961	-0.000171	0.001320
-5.230000	-0.001068	0.002042	-0.000182	0.001341
-5.225000	-0.001157	0.001916	-0.000106	0.001141
-5.220000	-0.001261	0.000621	0.000017	0.000745
-5.215000	-0.001357	-0.001363	0.000142	0.000275
-5.210000	-0.001424	-0.003287	0.000233	-0.000096
-5.205000	-0.001455	-0.004417	0.000265	-0.000212
-5.200000	-0.001453	-0.004312	0.000234	0.000003
-5.195000	-0.001435	-0.002993	0.000144	0.000508
-5.190000	-0.001420	-0.000942	0.000006	0.001161
-5.185000	-0.001427	0.001075	-0.000169	0.001771
-5.180000	-0.001465	0.002288	-0.000366	0.002168
-5.175000	-0.001529	0.002212	-0.000566	0.002271
-5.170000	-0.001601	0.000829	-0.000744	0.002117
-5.165000	-0.001657	-0.001398	-0.000868	0.001845
-5.160000	-0.001677	-0.003690	-0.000914	0.001639
-5.155000	-0.001651	-0.005235	-0.000871	0.001657
-5.150000	-0.001586	-0.005485	-0.000752	0.001959
-5.145000	-0.001504	-0.004358	-0.000592	0.002488
-5.140000	-0.001433	-0.002272	-0.000445	0.003083
-5.135000	-0.001399	0.000004	-0.000361	0.003539
-5.130000	-0.001421	0.001635	-0.000377	0.003686
-5.125000	-0.001498	0.002024	-0.000501	0.003445
-5.120000	-0.001613	0.001034	-0.000710	0.002861
-5.115000	-0.001738	-0.000962	-0.000959	0.002080
-5.110000	-0.001839	-0.003219	-0.001194	0.001298
-5.105000	-0.001889	-0.004899	-0.001366	0.000689
-5.100000	-0.001876	-0.005386	-0.001444	0.000354
-5.095000	-0.001803	-0.004513	-0.001419	0.000295
-5.090000	-0.001693	-0.002624	-0.001304	0.000432
-5.085000	-0.001577	-0.000444	-0.001126	0.000644
-5.080000	-0.001488	0.001197	-0.000921	0.000827
-5.075000	-0.001446	0.001676	-0.000727	0.000929
-5.070000	-0.001459	0.000811	-0.000577	0.000969
-5.065000	-0.001515	-0.001069	-0.000496	0.001016
-5.060000	-0.001590	-0.003251	-0.000493	0.001154
-5.055000	-0.001654	-0.004901	-0.000568	0.001443
-5.050000	-0.001683	-0.005376	-0.000703	0.001885
-5.045000	-0.001663	-0.004469	-0.000869	0.002425
-5.040000	-0.001596	-0.002482	-0.001034	0.002965
-5.035000	-0.001499	-0.000122	-0.001161	0.003405
-5.030000	-0.001396	0.001759	-0.001225	0.003668
-5.025000	-0.001316	0.002482	-0.001213	0.003733
-5.020000	-0.001281	0.001782	-0.001126	0.003629
-5.015000	-0.001299	-0.000081	-0.000983	0.003421
-5.010000	-0.001363	-0.002426	-0.000811	0.003184
-5.005000	-0.001456	-0.004389	-0.000641	0.002975
-5.000000	-0.001548	-0.005243	-0.000501	0.002822
-4.995000	-0.001615	-0.004662	-0.000408	0.002718
-4.990000	-0.001637	-0.002836	-0.000370	0.002633
-4.985000	-0.001610	-0.000407	-0.000380	0.002531
-4.980000	-0.001543	0.001770	-0.000423	0.002385
-4.975000	-0.001456	0.002935	-0.000477	0.002184
-4.970000	-0.001373	0.002699	-0.000521	0.001936
-4.965000	-0.001313	0.001181	-0.000535	0.001662
-4.960000	-0.001286	-0.001037	-0.000506	0.001395
-4.955000	-0.001288	-0.003128	-0.000428	0.001170
-4.950000	-0.001304	-0.004321	-0.000305	0.001022
-4.945000	-0.001313	-0.004182	-0.000148	0.000976
-4.940000	-0.001296	-0.002768	0.000025	0.001044
-4.935000	-0.001240	-0.000603	0.000191	0.001220
-4.930000	-0.001144	0.001519	0.000326	0.001479
-4.925000	-0.001017	0.002826	0.000414	0.001778
-4.920000	-0.000878	0.002851	0.000447	0.002068
-4.915000	-0.000747	0.001605	0.000433	0.002307
-4.910000	-0.000643	-0.000432	0.000395	0.002473
-4.905000	-0.000576	-0.002483	0.000367	0.002572
-4.900000	-0.000545	-0.003768	0.000379	0.002635
-4.895000	-0.000539	-0.003790	0.000453	0.002703
-4.890000	-0.000542	-0.002524	0.000589	0.002809
-4.885000	-0.000537	-0.000426	0.000767	0.002956
-4.880000	-0.000511	0.001731	0.000952	0.003110
-4.875000	-0.000463	0.003146	0.001104	0.003207
-4.870000	-0.000401	0.003289	0.001193	0.003171
-4.865000	-0.000340	0.002094	0.001207	0.002950
-4.860000	-0.000296	-0.000006	0.001155	0.002536
-4.855000	-0.000280	-0.002247	0.001064	0.001985
-4.850000	-0.000292	-0.003812	0.000968	0.001402
-4.845000	-0.000326	-0.004139	0.000898	0.000910
-4.840000	-0.000366	-0.003123	0.000878	0.000611
-4.835000	-0.000401	-0.001156	0.000914	0.000542
-4.830000	-0.000421	0.001026	0.001002	0.000660
-4.825000	-0.000427	0.002614	0.001128	0.000853
-4.820000	-0.000424	0.003028	0.001271	0.000983
-4.815000	-0.000421	0.002130	0.001409	0.000942
-4.810000	-0.000425	0.000270	0.001523	0.000697
-4.805000	-0.000439	-0.001847	0.001597	0.000316
-4.800000	-0.000459	-0.003421	0.001620	-0.000057
-4.795000	-0.000479	-0.003858	0.001591	-0.000247
-4.790000	-0.000491	-0.002981	0.001514	-0.000123
-4.785000	-0.000489	-0.001100	0.001401	0.000343
-4.780000	-0.000473	0.001104	0.001270	0.001057
-4.775000	-0.000447	0.002831	0.001139	0.001827
-4.770000	-0.000422	0.003448	0.001026	0.002425
-4.765000	-0.000407	0.002729	0.000946	0.002673
-4.760000	-0.000415	0.000934	0.000905	0.002504
-4.755000	-0.000452	-0.001284	0.000905	0.001989
-4.750000	-0.000521	-0.003116	0.000935	0.001307
-4.745000	-0.000615	-0.003893	0.000983	0.000679
-4.740000	-0.000719	-0.003337	0.001030	0.000277
-4.735000	-0.000814	-0.001657	0.001063	0.000169
-4.730000	-0.000877	0.000521	0.001070	0.000291
-4.725000	-0.000894	0.002390	0.001054	0.000484
-4.720000	-0.000864	0.003254	0.001022	0.000563
-4.715000	-0.000799	0.002788	0.000989	0.000401
-4.710000	-0.000726	0.001157	0.000972	-0.000018
-4.705000	-0.000677	-0.001048	0.000983	-0.000587
-4.700000	-0.000678	-0.003032	0.001022	-0.001122
-4.695000	-0.000735	-0.004086	0.001079	-0.001435
-4.690000	-0.000837	-0.003851	0.001134	-0.001413
-4.685000	-0.000952	-0.002444	0.001159	-0.001069
-4.680000	-0.001039	-0.000411	0.001131	-0.000535
-4.675000	-0.001066	0.001480	0.001036	-0.000013
-4.670000	-0.001019	0.002523	0.000880	0.000309
-4.665000	-0.000913	0.002335	0.000687	0.000330
-4.660000	-0.000783	0.000991	0.000499	0.000081
-4.655000	-0.000676	-0.000999	0.000364	-0.000291
-4.650000	-0.000633	-0.002892	0.000320	-0.000580
-4.645000	-0.000672	-0.003976	0.000388	-0.000604
-4.640000	-0.000781	-0.003843	0.000558	-0.000280
-4.635000	-0.000922	-0.002535	0.000795	0.000340
-4.630000	-0.001045	-0.000530	0.001046	0.001082
-4.625000	-0.001109	0.001430	0.001254	0.001719
-4.620000	-0.001093	0.002618	0.001375	0.002044
-4.615000	-0.001012	0.002592	0.001386	0.001949
-4.610000	-0.000908	0.001365	0.001291	0.001463
-4.605000	-0.000835	-0.000599	0.001120	0.000733
-4.600000	-0.000840	-0.002550	0.000917	-0.000025
-4.595000	-0.000944	-0.003734	0.000732	-0.000609
-4.590000	-0.001135	-0.003678	0.000609	-0.000897
-4.585000	-0.001372	-0.002373	0.000573	-0.000888
-4.580000	-0.001596	-0.000281	0.000626	-0.000690
-4.575000	-0.001754	0.001828	0.000740	-0.000474
-4.570000	-0.001815	0.003169	0.000867	-0.000401
-4.565000	-0.001778	0.003234	0.000945	-0.000565
-4.560000	-0.001674	0.001992	0.000923	-0.000950
-4.555000	-0.001547	-0.000101	0.000776	-0.001441
-4.550000	-0.001441	-0.002263	0.000519	-0.001869
-4.545000	-0.001382	-0.003684	0.000209	-0.002072
-4.540000	-0.001370	-0.003822	-0.000069	-0.001958
[truncated: 18,041 more rows]
