# Supplementary material for: Granular porous landslide tsunami modelling – the 2014 Lake Askja flank collapse
Source: Nat Commun. 2022 Feb 3;13:678. doi: 10.1038/s41467-022-28296-7 (PMC8813955; doi:10.1038/s41467-022-28296-7)
Supplement: Supplementary file 9 — Source Data [file 41467_2022_28296_MOESM9_ESM.zip › supplementary_data/README.txt]

The following data is provided here:


1) gauges_viroulet_measured.csv

The measured wave signal as presented in Figure 4 of the paper. Comma-separated file with time, eta1 (water surface elevation at gauge 1), eta2, eta3 and eta4 in centimeters. 

Original published by S. Viroulet, A. Sauret, O. Kimmoun, and C. Kharif, “Granular collapse into water: toward tsunami landslides,” Journal of Visualization, vol. 16, no. 3, pp. 189–191, 2013.  


2) gauges_viroulet_simulated.csv

The simulated wave signal as presented in Figure 4 of the paper. Comma-separated file with time, eta1 (water surface elevation at gauge 1), eta2, eta3 and eta4 in centimeters. 

Generated in this work.


3) inundation_askja_measured.csv

The measured inundation height as presented in Figure 8b of the paper. Comma-separated File with azimuth and inundation in meters. 

Originally published by S. S. Gylfadóttir, J. Kim, J. K. Helgason, S. Brynjólfsson, Á. Höskuldsson, T. Jóhannesson, C. B. Harbitz, and F. Løvholt, “The 2014 Lake Askja rockslide-induced tsunami: Optimization of numerical tsunami model using observed data,” Journal of Geophysical Research: Oceans, vol. 122, no. 5, pp. 4110–4122, 2017.


4) inundation_askja_simulated.csv: 

The simulated inundation height as presented in Figure 8b of the paper. Comma-separated File with azimuth and inundation in meters.

Generated in this work.
