# Supplementary material for: Granular porous landslide tsunami modelling – the 2014 Lake Askja flank collapse
Source: Nat Commun. 2022 Feb 3;13:678. doi: 10.1038/s41467-022-28296-7 (PMC8813955; doi:10.1038/s41467-022-28296-7)
Supplement: Supplementary file 9 — Source Data [file 41467_2022_28296_MOESM9_ESM.zip › supplementary_data/gauges_viroulet_simulated.csv]

#t(s)	eta1(m)	eta2(m)	eta3(m)	eta4(m)
2.000000000000000042e-02	2.539999044703922237e-07	2.500000000071889161e-07	2.500000000071889161e-07	2.500000000071889161e-07
4.000000000000000083e-02	2.799995224012086226e-07	2.519999522387905699e-07	2.514999611902268839e-07	2.519999522387905699e-07
5.999999999999999778e-02	3.995032727133196460e-07	2.584998139432137521e-07	2.514999611902268839e-07	2.544999014864046671e-07
8.000000000000000167e-02	8.636013510698870022e-07	2.799995224012086226e-07	2.519999522387905699e-07	2.584998139432137521e-07
1.000000000000000056e-01	2.303746552634322597e-06	3.470003860639447879e-07	2.524999452857557003e-07	2.589998208957222658e-07
1.199999999999999956e-01	6.056214315319774499e-06	5.185154964282290280e-07	2.564998577148092096e-07	2.639997771225477408e-07
1.400000000000000133e-01	1.457660942147387395e-05	9.196212647499812931e-07	2.734995791231487061e-07	2.679997134491518551e-07
1.600000000000000033e-01	3.158879327147534610e-05	1.739646254494964239e-06	3.129997492579139617e-07	2.664997701407045838e-07
1.799999999999999933e-01	6.279364905489859261e-05	3.248190913629489529e-06	3.930028458221102028e-07	2.689997731508686485e-07
2.000000000000000111e-01	1.157316431944221957e-04	5.878610642662263075e-06	5.255169970574957716e-07	2.774997263643719236e-07
2.200000000000000011e-01	1.988581561785385254e-04	1.009249811376178307e-05	7.505647496575118538e-07	2.864997820928305572e-07
2.399999999999999911e-01	3.227765957446726564e-04	1.648290537609176098e-05	1.104705809745754053e-06	3.040000000065212760e-07
2.600000000000000089e-01	5.066979204972898998e-04	2.590676096339561418e-05	1.644063173766863173e-06	3.320006527474106406e-07
2.800000000000000266e-01	7.878406613902599887e-04	3.942977238990952316e-05	2.451436957845443132e-06	3.735027035434157483e-07
2.999999999999999889e-01	1.126405997645213430e-03	5.833538341862287702e-05	3.630938128135197118e-06	4.405079615243945312e-07
3.200000000000000067e-01	1.516415281317823327e-03	8.432425246726604762e-05	5.324305847598242991e-06	5.465218334554933222e-07
3.400000000000000244e-01	2.068639316930243055e-03	1.195590880845309734e-04	7.706401176005295284e-06	7.030558994425284425e-07
3.599999999999999867e-01	2.677278284298423294e-03	1.667112394938274900e-04	1.099620048955474161e-05	9.306313855650394373e-07
3.800000000000000044e-01	3.433055834473230927e-03	2.291052890476263926e-04	1.547572006094233288e-05	1.251793061846084854e-06
4.000000000000000222e-01	4.336471338068442760e-03	3.112277107903682616e-04	2.150992508612170617e-05	1.696621831470679354e-06
4.199999999999999845e-01	5.374998126073615712e-03	4.193261614095222800e-04	2.956090239150666044e-05	2.303762910937923181e-06
4.400000000000000022e-01	6.558263956537080386e-03	5.631081641875868016e-04	4.017210320833575210e-05	3.123987929842808597e-06
4.600000000000000200e-01	7.930608950452860961e-03	7.600254204605527697e-04	5.407810287202940991e-05	4.229799519417376530e-06
4.799999999999999822e-01	9.386231877778705712e-03	9.951307567547251764e-04	7.211581613450479544e-05	5.713088840342273045e-06
5.000000000000000000e-01	1.100472117011577766e-02	1.239324300489064168e-03	9.535666515042562352e-05	7.690880804211985833e-06
5.200000000000000178e-01	1.265217511163130304e-02	1.532411281952389404e-03	1.250641809101282753e-04	1.029783335129708099e-05
5.400000000000000355e-01	1.438542659502434207e-02	1.933890934970677877e-03	1.628135077100800743e-04	1.369575469342687590e-05
5.600000000000000533e-01	1.611987866786634971e-02	2.342284300860170143e-03	2.105597646568646564e-04	1.808672345379735980e-05
5.799999999999999600e-01	1.771402143413369767e-02	2.863365168402326466e-03	2.707019054312698181e-04	2.373644807734942574e-05
5.999999999999999778e-01	1.917897863525649949e-02	3.417178399120063270e-03	3.463900268094177726e-04	3.094591146957093031e-05
6.199999999999999956e-01	2.030353892469594079e-02	4.101810297453989396e-03	4.419631945231095038e-04	4.013390088980495207e-05
6.400000000000000133e-01	2.102473801196244607e-02	4.839498891839100203e-03	5.638154183801591390e-04	5.172761181959639742e-05
6.600000000000000311e-01	2.119276678890166798e-02	5.646326017630265426e-03	7.225663819328820292e-04	6.629591556989167245e-05
6.800000000000000488e-01	2.065495109723083922e-02	6.557126389236639374e-03	9.179318398879754426e-04	8.450966958012395835e-05
6.999999999999999556e-01	1.943872391222406515e-02	7.551072657889734696e-03	1.116666767191604182e-03	1.071799439391063480e-04
7.199999999999999734e-01	1.750774142441505199e-02	8.618659541318074435e-03	1.334540934458977590e-03	1.352791129497488143e-04
7.399999999999999911e-01	1.498046118148591010e-02	9.754833730887091381e-03	1.603288397815844091e-03	1.699468785594793196e-04
7.600000000000000089e-01	1.197490839324558132e-02	1.094356911272933996e-02	1.954957753935393505e-03	2.126031182201060243e-04
7.800000000000000266e-01	8.667618240691621345e-03	1.212710919451295832e-02	2.301061748706784149e-03	2.650029291927646913e-04
8.000000000000000444e-01	5.331423351813496803e-03	1.328397140305587198e-02	2.716526572812238971e-03	3.292720171681473573e-04
8.199999999999999512e-01	2.091505930193165996e-03	1.439070535474909485e-02	3.202262608756112350e-03	4.082148212693204048e-04
8.399999999999999689e-01	-9.068122302176573335e-04	1.540849608504524237e-02	3.721848788626913596e-03	5.059293387381091911e-04
8.599999999999999867e-01	-3.596198987746407338e-03	1.629155377173152619e-02	4.316708042632788622e-03	6.285474285028513908e-04
8.800000000000000044e-01	-5.874962947457595952e-03	1.697640979892678370e-02	4.992667980806636541e-03	7.861987625027988535e-04
9.000000000000000222e-01	-7.772676735339517640e-03	1.737988326718054033e-02	5.680843411714348035e-03	9.608640228355447288e-04
9.200000000000000400e-01	-9.236669998002849935e-03	1.749605475718046810e-02	6.454772526717084125e-03	1.139179609977197805e-03
9.399999999999999467e-01	-1.026230835584943102e-02	1.730068222082775664e-02	7.298439278566021260e-03	1.335010525698981931e-03
9.599999999999999645e-01	-1.093125850668835719e-02	1.671472890234601549e-02	8.188288150961342549e-03	1.571464016080131865e-03
9.799999999999999822e-01	-1.112180533310613839e-02	1.578330321482512844e-02	9.111447272526496111e-03	1.880911197066237328e-03
1.020000000000000018e+00	-1.058575386463136980e-02	1.289217733891240281e-02	1.100423549657375544e-02	2.526056714580227069e-03
1.040000000000000036e+00	-9.848559698118541927e-03	1.101966089681072347e-02	1.193489619030718707e-02	2.960283761860166285e-03
1.060000000000000053e+00	-8.758024591219243371e-03	8.931979131809486550e-03	1.281433598368555971e-02	3.380655440375829324e-03
1.080000000000000071e+00	-7.561053911999959798e-03	6.689755602456298744e-03	1.362354368959264872e-02	3.899413398369105943e-03
1.100000000000000089e+00	-6.087977036363961814e-03	4.405188294030110141e-03	1.436022367959718937e-02	4.417151119542689353e-03
1.120000000000000107e+00	-4.594660179793375043e-03	2.143472010704111641e-03	1.497128269310721294e-02	5.038532703105252919e-03
1.139999999999999902e+00	-3.119419050775645852e-03	-7.561801641503551608e-05	1.537780684970171952e-02	5.649928861713726658e-03
1.159999999999999920e+00	-1.788087249532305245e-03	-2.204690455468505395e-03	1.559736674073738949e-02	6.344731747368326236e-03
1.179999999999999938e+00	-6.445565650755324949e-04	-4.165993029834474948e-03	1.560716613338591907e-02	7.094396945698522305e-03
1.199999999999999956e+00	2.256285213687869717e-04	-5.941768492923826805e-03	1.538699749481034496e-02	7.852373230851666941e-03
1.219999999999999973e+00	7.033618866835178451e-04	-7.551218551837907134e-03	1.491861338438224549e-02	8.620618507047483892e-03
1.239999999999999991e+00	8.354471028291787782e-04	-8.878093090262079157e-03	1.418298039003063060e-02	9.432624886794971353e-03
1.260000000000000009e+00	6.258606609632066942e-04	-9.990270435757175882e-03	1.320219210303172352e-02	1.025872485801102019e-02
1.280000000000000027e+00	2.552139029913802482e-04	-1.086511059692363279e-02	1.200664261033212998e-02	1.106920575141073781e-02
1.300000000000000044e+00	-2.102375992734384358e-04	-1.150980774974103005e-02	1.057839710635366526e-02	1.181969802326746088e-02
1.320000000000000062e+00	-7.268910513947290930e-04	-1.184815111014486666e-02	9.051542654359395756e-03	1.251602796723744193e-02
1.340000000000000080e+00	-1.224507473628594356e-03	-1.196238384551079337e-02	7.351483560533472739e-03	1.317925417324233850e-02
1.360000000000000098e+00	-1.631835480681353978e-03	-1.182848309949058319e-02	5.582075512630485514e-03	1.369241567087209344e-02
1.379999999999999893e+00	-1.828997225138739857e-03	-1.145829386860028332e-02	3.799199534806452228e-03	1.413505885912508253e-02
1.399999999999999911e+00	-1.904151018650712679e-03	-1.082020692997334721e-02	2.006381230765269530e-03	1.438506874548753367e-02
1.419999999999999929e+00	-1.851903068236127048e-03	-9.942794791123116260e-03	2.211372465953098665e-04	1.448441236274106148e-02
1.439999999999999947e+00	-1.617324278886028699e-03	-8.880135561414037593e-03	-1.506548669157586895e-03	1.441634165224564557e-02
1.459999999999999964e+00	-1.210529778068319962e-03	-7.625572330727498072e-03	-3.101408812970191109e-03	1.417320627559803814e-02
1.479999999999999982e+00	-7.498970221094802824e-04	-6.155637851706918795e-03	-4.641733897021715904e-03	1.369171472894806230e-02
1.500000000000000000e+00	-2.018010393943225900e-04	-4.619585752059146566e-03	-6.006907203181893751e-03	1.306976471985285548e-02
1.520000000000000018e+00	3.391120492444721357e-04	-2.922676764072429378e-03	-7.269313951848932476e-03	1.222902789198418438e-02
1.540000000000000036e+00	8.430252704611229664e-04	-1.249002124131037839e-03	-8.378248376028962774e-03	1.122949990301488898e-02
1.560000000000000053e+00	1.205488362688716952e-03	3.720791750601581960e-04	-9.309662894673054190e-03	1.009170564370173717e-02
1.580000000000000071e+00	1.422514064616187124e-03	1.908202455627394656e-03	-1.006177615934578107e-02	8.813217642186621514e-03
1.600000000000000089e+00	1.514091332222078368e-03	3.200374001584516126e-03	-1.068488070428325054e-02	7.439426964281736776e-03
1.620000000000000107e+00	1.465846093131384364e-03	4.199618561189388810e-03	-1.107729031427842625e-02	6.039525653384753001e-03
1.639999999999999902e+00	1.293483160041797309e-03	4.829156595512362760e-03	-1.133370025349950128e-02	4.546810930893457892e-03
1.659999999999999920e+00	1.017372270187916206e-03	5.060780833082867414e-03	-1.139089811456489576e-02	3.100429008760702265e-03
1.679999999999999938e+00	6.218116273366547375e-04	4.870479198331334469e-03	-1.123991511423402812e-02	1.617381338133827562e-03
1.699999999999999956e+00	2.445895774458861638e-04	4.306824394976149772e-03	-1.091739830934812527e-02	2.142469271208535808e-04
1.719999999999999973e+00	-1.304170668071091832e-04	3.452438656397605055e-03	-1.043204720930981932e-02	-1.135708345785108042e-03
1.739999999999999991e+00	-5.375186795372466353e-04	2.408930698260924874e-03	-9.729553535282153831e-03	-2.445577148950495161e-03
1.760000000000000009e+00	-8.641553236148902251e-04	1.279213730328992993e-03	-8.844589613831388419e-03	-3.633179374357003999e-03
1.780000000000000027e+00	-1.144820454919925901e-03	1.525296604657222499e-04	-7.801999343298754441e-03	-4.715275545669750379e-03
1.800000000000000044e+00	-1.384593055489186098e-03	-8.993552258445003389e-04	-6.610582853884272581e-03	-5.689527436286367923e-03
1.820000000000000062e+00	-1.539788683629250698e-03	-1.814509815964704398e-03	-5.244671776520049011e-03	-6.543453895026474232e-03
1.840000000000000080e+00	-1.610129575811913849e-03	-2.538036054249848128e-03	-3.780057512589890534e-03	-7.237436778410683003e-03
1.860000000000000098e+00	-1.602417252120125202e-03	-2.989790373735534690e-03	-2.220454534504923139e-03	-7.816446572717516972e-03
1.879999999999999893e+00	-1.539597557705718600e-03	-3.241045362311539835e-03	-6.325552837708470211e-04	-8.240852085826394502e-03
1.899999999999999911e+00	-1.418261437323681262e-03	-3.210943061888155148e-03	9.961432186563201618e-04	-8.539705864224700349e-03
1.919999999999999929e+00	-1.221505294265956554e-03	-2.952198616686468879e-03	2.508821349158890657e-03	-8.656547899879823982e-03
1.939999999999999947e+00	-9.993955558434963748e-04	-2.510596226764777450e-03	3.967837538862539759e-03	-8.618975997839062320e-03
1.959999999999999964e+00	-7.830077611880592592e-04	-1.811002900851149677e-03	5.198859743678896361e-03	-8.414374836172994199e-03
1.979999999999999982e+00	-5.426927936806325015e-04	-1.000998675025260853e-03	6.193889969541482854e-03	-8.011967204030995271e-03
2.020000000000000018e+00	2.247053769896534270e-05	7.065055520608376494e-04	7.245748646487804034e-03	-6.763223148506192217e-03
2.040000000000000036e+00	2.101350288878089945e-04	1.485371038861788007e-03	7.262089199749716117e-03	-5.859276645963668040e-03
2.060000000000000053e+00	3.167731128223272297e-04	2.129673040553170527e-03	6.967356556833198544e-03	-4.797453890128616782e-03
2.080000000000000071e+00	3.403716844091186911e-04	2.478507162580689815e-03	6.353268726180916204e-03	-3.576075820016177964e-03
2.100000000000000089e+00	2.968447124494233424e-04	2.572838759126006014e-03	5.528575457827172857e-03	-2.152288346564723565e-03
2.120000000000000107e+00	2.052415073501012710e-04	2.396841059171955779e-03	4.565088884440987593e-03	-6.244086980085328253e-04
2.140000000000000124e+00	6.961523623638665725e-05	1.999769820998226200e-03	3.531711220401578810e-03	1.085638744888206553e-03
2.160000000000000142e+00	-1.060479739878050776e-04	1.376823149609851527e-03	2.504659850023682743e-03	2.887356190906464892e-03
2.180000000000000160e+00	-2.985101832855552306e-04	6.760117044427027544e-04	1.548925312519350284e-03	4.760700676349205462e-03
2.200000000000000178e+00	-4.389559724737035484e-04	-2.698631009562246774e-05	7.314524615321393863e-04	6.701881069387322087e-03
2.220000000000000195e+00	-5.150921549479936523e-04	-7.112853787361039792e-04	8.827287938401040535e-05	8.660534867463320907e-03
2.240000000000000213e+00	-5.185366620512332769e-04	-1.241173873153172957e-03	-3.902410222632046732e-04	1.059127572204354717e-02
2.259999999999999787e+00	-4.435610907033704642e-04	-1.629565428995588539e-03	-6.159622763445560256e-04	1.245361161001670713e-02
2.279999999999999805e+00	-3.049571826419517073e-04	-1.792880071104369089e-03	-6.046991628368691973e-04	1.419267552401387578e-02
2.299999999999999822e+00	-1.516320676960281055e-04	-1.755307160329316885e-03	-3.487689282964945292e-04	1.569596088294702985e-02
2.319999999999999840e+00	-5.631782632720128134e-05	-1.514630082663226407e-03	1.668262536880515956e-04	1.701089683991138801e-02
2.339999999999999858e+00	-1.384153383851560726e-05	-1.010110797092789170e-03	9.013776781918447778e-04	1.799485355227534167e-02
2.359999999999999876e+00	2.270978435567339027e-05	-3.975836368056984149e-04	1.834357679409620578e-03	1.861596419566313720e-02
2.379999999999999893e+00	9.046747717586511861e-05	4.039042490432409593e-04	2.964770956672080349e-03	1.894326651547548201e-02
2.399999999999999911e+00	1.918586464582650031e-04	1.313912266470318446e-03	4.219628227408150911e-03	1.886392879811546464e-02
2.419999999999999929e+00	3.168965839201176582e-04	2.243457985305702396e-03	5.576502978631214802e-03	1.842378016082543701e-02
2.439999999999999947e+00	4.570096285440028439e-04	3.148350127435833867e-03	7.038609370197346227e-03	1.764838791744974267e-02
2.459999999999999964e+00	5.895522251776474931e-04	3.975516064257028637e-03	8.430244217489446523e-03	1.657683738906384763e-02
2.479999999999999982e+00	6.724392380422772320e-04	4.625777927706797854e-03	9.803446093835266328e-03	1.526679471596678606e-02
2.500000000000000000e+00	6.624626765409091789e-04	5.152807267771286615e-03	1.104907691836626293e-02	1.371655123634241136e-02
2.520000000000000018e+00	6.068438076040627571e-04	5.455884661653004342e-03	1.208611451164154360e-02	1.205186354954329575e-02
2.540000000000000036e+00	6.338321343246355877e-04	5.643884348466243761e-03	1.288718912167147179e-02	1.025746044155187442e-02
2.560000000000000053e+00	7.731765746191998634e-04	5.732315052093456265e-03	1.340831133281417120e-02	8.409438306318239853e-03
2.580000000000000071e+00	1.042045625752358040e-03	5.739051514474402538e-03	1.365052903164495901e-02	6.573727255973965677e-03
2.600000000000000089e+00	1.444797200075315091e-03	5.727793352427262841e-03	1.362306645794972293e-02	4.808661765881822037e-03
2.620000000000000107e+00	2.082686004995504270e-03	5.753195125699689383e-03	1.335528385251885664e-02	3.112928279815990740e-03
2.640000000000000124e+00	2.841183036564803865e-03	5.840909020911000393e-03	1.285409085953115316e-02	1.508608918436599167e-03
2.660000000000000142e+00	3.677397677009003329e-03	6.007236484750100303e-03	1.217990722809125792e-02	9.401799724167991812e-05
2.680000000000000160e+00	4.576804730824363121e-03	6.238935158554170801e-03	1.135117412610259224e-02	-1.176232347715022719e-03
2.700000000000000178e+00	5.554808315499065730e-03	6.567987715306644603e-03	1.044931262789380866e-02	-2.277378357553538901e-03
2.720000000000000195e+00	6.539048812978121017e-03	7.041208467635007295e-03	9.505045964743413789e-03	-3.151667474056846219e-03
2.740000000000000213e+00	6.948807001455503674e-03	7.522712091941496926e-03	8.569310251319045557e-03	-3.862698200102682167e-03
2.759999999999999787e+00	6.403846364182924633e-03	8.127117540465078616e-03	7.654586926914314082e-03	-4.362571686043204000e-03
2.779999999999999805e+00	5.556134236453208475e-03	8.727219054081608585e-03	6.834559545435936467e-03	-4.691464384160015655e-03
2.799999999999999822e+00	5.281654567913657283e-03	9.354537852086675098e-03	6.072276581697316766e-03	-4.813866532307725654e-03
2.819999999999999840e+00	5.603027843029961819e-03	9.990424214679771708e-03	5.392157442428602288e-03	-4.796616164542299998e-03
2.839999999999999858e+00	6.633964783494233908e-03	1.053315939617588404e-02	4.865233357279036275e-03	-4.692309766664487514e-03
2.859999999999999876e+00	8.651102819644845843e-03	1.106904637018504833e-02	4.418040459096883588e-03	-4.510222543269992723e-03
2.879999999999999893e+00	8.940732989759531124e-03	1.146546958454769394e-02	4.130825975235924430e-03	-4.261073314998614636e-03
2.899999999999999911e+00	8.401000079819864741e-03	1.178353642922139177e-02	3.929756251051463867e-03	-4.031274986779465053e-03
2.919999999999999929e+00	8.272890034390717462e-03	1.201213884961141454e-02	3.807308222209926374e-03	-3.902359188736020945e-03
2.939999999999999947e+00	7.641455237346189699e-03	1.207806265833474835e-02	3.711411548432325125e-03	-3.890977926603728099e-03
2.959999999999999964e+00	7.270807574799198481e-03	1.204618084048528215e-02	3.623173616526864649e-03	-4.052221294883945335e-03
2.979999999999999982e+00	7.380038647405190444e-03	1.185660013893677367e-02	3.509714933471130838e-03	-4.434965252412215175e-03
