# Supplementary material for: Granular porous landslide tsunami modelling – the 2014 Lake Askja flank collapse
Source: Nat Commun. 2022 Feb 3;13:678. doi: 10.1038/s41467-022-28296-7 (PMC8813955; doi:10.1038/s41467-022-28296-7)
Supplement: Supplementary file 9 — Source Data [file 41467_2022_28296_MOESM9_ESM.zip › supplementary_data/inundation_askja_simulated.csv]

#azimuth(Degree)	inundation_height(m)
0.000000000000000000e+00	5.526878836962441710e+01
1.002785515320334220e+00	5.562054027210569984e+01
2.005571030640668440e+00	3.273365748747619364e+01
3.008356545961002215e+00	3.229101810207612289e+01
4.011142061281336879e+00	2.983040375761925134e+01
5.013927576601670211e+00	2.854137638523820897e+01
6.016713091922004431e+00	2.689765834370223274e+01
7.019498607242339538e+00	2.457639617919926422e+01
8.022284122562673758e+00	2.017668386606078457e+01
9.025069637883007090e+00	3.413447619451994797e+01
1.002785515320334042e+01	3.486926191580846535e+01
1.103064066852367553e+01	3.401225976074829305e+01
1.203342618384400886e+01	3.263714448282530611e+01
1.303621169916434397e+01	3.930695846845537744e+01
1.403899721448467908e+01	4.679249173324205913e+01
1.504178272980501063e+01	4.888299992654174275e+01
1.604456824512534752e+01	4.858207888719516632e+01
1.704735376044568085e+01	4.288099820006141272e+01
1.805013927576601418e+01	4.488620750502786905e+01
1.905292479108635106e+01	4.673326026861059290e+01
2.005571030640668084e+01	4.701075017915354692e+01
2.105849582172701773e+01	4.577470255393063781e+01
2.206128133704735106e+01	4.235958617273035998e+01
2.306406685236768439e+01	3.871841195913475531e+01
2.406685236768801772e+01	3.082911005975438457e+01
2.506963788300835461e+01	3.070311140917578996e+01
2.607242339832868794e+01	3.529825868468333283e+01
2.707520891364902127e+01	3.369615572088696354e+01
2.807799442896935815e+01	3.144686082758266821e+01
2.908077994428969504e+01	3.121200504658372665e+01
3.008356545961002126e+01	2.935315587732588938e+01
3.108635097493035815e+01	2.637234417459239921e+01
3.208913649025069503e+01	2.558861130662489813e+01
3.309192200557102836e+01	2.286756279309179263e+01
3.409470752089136170e+01	2.152188757694125343e+01
3.509749303621169503e+01	2.257038956654218964e+01
3.610027855153202836e+01	2.263299865722660797e+01
3.710306406685236169e+01	1.926751181325607831e+01
3.810584958217270213e+01	2.083100585937495453e+01
3.910863509749303546e+01	2.317336826286987161e+01
4.011142061281336169e+01	2.768098650767683466e+01
4.111420612813369502e+01	3.228282596088206446e+01
4.211699164345403545e+01	2.213961669921877728e+01
4.311977715877437589e+01	2.208770690104165624e+01
4.412256267409470212e+01	2.232754005284118648e+01
4.512534818941504255e+01	2.384017527071478071e+01
4.612813370473536878e+01	2.652482175433874545e+01
4.713091922005570922e+01	2.669486364680801671e+01
4.813370473537603544e+01	2.826534825674502827e+01
4.913649025069637588e+01	2.790048011767794378e+01
5.013927576601670921e+01	2.550240972387882721e+01
5.114206128133703544e+01	2.682380258660555228e+01
5.214484679665737588e+01	3.295822171552458713e+01
5.314763231197770921e+01	3.409292076373913005e+01
5.415041782729804254e+01	4.031761519820611284e+01
5.515320334261838298e+01	4.427877438296172841e+01
5.615598885793871631e+01	4.524060997596166089e+01
5.715877437325904964e+01	4.530528428819434339e+01
5.816155988857939008e+01	4.071377563476562500e+01
5.916434540389970920e+01	3.888999532182242547e+01
6.016713091922004253e+01	3.978660832006653436e+01
6.116991643454038297e+01	4.262488368772119429e+01
6.217270194986071630e+01	3.751652613618853138e+01
6.317548746518104963e+01	3.253271484375000000e+01
6.417827298050139007e+01	3.056817802593855049e+01
6.518105849582171629e+01	2.511557599623415626e+01
6.618384401114205673e+01	2.828625013299483726e+01
6.718662952646239717e+01	2.902045355902782831e+01
6.818941504178272339e+01	2.944429024872624723e+01
6.919220055710306383e+01	2.585921891009229512e+01
7.019498607242339006e+01	2.225684640066970132e+01
7.119777158774373049e+01	2.081597484011012966e+01
7.220055710306405672e+01	1.916450600285111250e+01
7.320334261838439716e+01	1.508826798181985396e+01
7.420612813370472338e+01	1.635233396608714429e+01
7.520891364902506382e+01	1.607242115434405605e+01
7.621169916434540426e+01	1.426932407841263739e+01
7.721448467966573048e+01	1.489259921974280587e+01
7.821727019498607092e+01	1.511367621527756455e+01
7.922005571030641136e+01	1.560400900769604959e+01
8.022284122562672337e+01	1.535399443898722893e+01
8.122562674094706381e+01	1.398138673623543582e+01
8.222841225626739003e+01	1.246899569896959292e+01
8.323119777158773047e+01	1.199888725501273257e+01
8.423398328690807091e+01	1.182270784626234672e+01
8.523676880222841135e+01	1.198553832445281842e+01
8.623955431754875178e+01	1.199537411070718917e+01
8.724233983286906380e+01	1.192453410768303002e+01
8.824512534818940424e+01	1.193067616627627103e+01
8.924791086350974467e+01	1.178570087139428324e+01
9.025069637883008511e+01	1.154082332245275211e+01
9.125348189415039712e+01	1.133889717924876095e+01
9.225626740947073756e+01	1.440084402901788962e+01
9.325905292479107800e+01	1.842900535569333442e+01
9.426183844011141844e+01	1.730217064856310571e+01
9.526462395543174466e+01	1.274471299913193434e+01
9.626740947075207089e+01	1.191007939091446133e+01
9.727019498607241133e+01	1.060599517822265625e+01
9.827298050139275176e+01	1.078430114593129474e+01
9.927576601671309220e+01	1.125262009444804789e+01
1.002785515320334184e+02	1.143825904956474915e+01
1.012813370473537447e+02	1.205551263862957967e+01
1.022841225626740709e+02	1.204711504634133235e+01
1.032869080779944113e+02	1.279888351416093428e+01
1.042896935933147518e+02	1.384781485008193158e+01
1.052924791086350922e+02	1.548753078734671362e+01
1.062952646239554184e+02	1.609416724119819264e+01
1.072980501392757589e+02	1.501920812270213901e+01
1.083008356545960851e+02	1.407233204561111961e+01
1.093036211699164255e+02	1.330026360110969108e+01
1.103064066852367660e+02	1.366923884168750192e+01
1.113091922005571064e+02	1.396698597499312200e+01
1.123119777158774326e+02	9.711853986011192319e+00
1.133147632311977588e+02	9.943059077272209834e+00
1.143175487465180993e+02	1.100889522563306855e+01
1.153203342618384397e+02	1.106430886008524794e+01
1.163231197771587802e+02	1.190213220096325131e+01
1.173259052924790922e+02	1.456875403452727369e+01
1.183286908077994184e+02	1.417215611979167988e+01
1.193314763231197730e+02	1.421449421533475288e+01
1.203342618384400851e+02	1.392600784301748718e+01
1.213370473537604255e+02	1.367343767951501832e+01
1.223398328690807659e+02	1.412311891649596873e+01
1.233426183844011064e+02	1.430742150226615195e+01
1.243454038997214326e+02	1.407021062837225145e+01
1.253481894150417872e+02	1.426639428964290346e+01
1.263509749303620993e+02	1.394173637058429449e+01
1.273537604456824397e+02	1.535809730422101893e+01
1.283565459610027801e+02	1.876489257812500000e+01
1.293593314763230921e+02	1.566640392841736684e+01
1.303621169916434326e+02	1.648814924373186841e+01
1.313649025069637730e+02	1.653990375564740134e+01
1.323676880222841135e+02	1.809885577197496787e+01
1.333704735376044255e+02	1.965071796921074565e+01
1.343732590529247943e+02	2.135222984313963934e+01
1.353760445682451063e+02	2.066496846295785872e+01
1.363788300835654468e+02	1.928866449991869558e+01
1.373816155988857872e+02	1.682303179572613772e+01
1.383844011142061277e+02	1.438529705668588576e+01
1.393871866295264397e+02	1.541801144454279893e+01
1.403899721448467801e+02	2.078936250331025803e+01
1.413927576601671205e+02	2.094050270151865334e+01
1.423955431754874610e+02	1.917016805013008707e+01
1.433983286908077730e+02	1.014792023802829135e+01
1.444011142061281134e+02	1.035323566451484112e+01
1.454038997214484539e+02	1.071768613025528794e+01
1.464066852367687943e+02	1.164326717390690646e+01
1.474094707520891347e+02	1.191636765906741857e+01
1.484122562674094468e+02	1.114596415674964192e+01
1.494150417827297872e+02	1.107044154575874018e+01
1.504178272980501276e+02	1.264855738071059932e+01
1.514206128133704397e+02	1.350556691124847930e+01
1.524233983286908085e+02	1.533727968936909747e+01
1.534261838440111205e+02	1.513130312936186783e+01
1.544289693593314610e+02	1.407514226198713914e+01
1.554317548746518014e+02	1.773303060513535456e+01
1.564345403899721418e+02	1.794392645437301326e+01
1.574373259052924539e+02	2.219773598767210387e+01
1.584401114206128227e+02	1.881122321051520885e+01
1.594428969359331347e+02	1.825013648343360728e+01
1.604456824512534467e+02	1.673285147614797097e+01
1.614484679665738156e+02	1.605724562260138555e+01
1.624512534818941276e+02	1.668778483072924246e+01
1.634540389972144681e+02	1.189417217484128741e+01
1.644568245125347801e+02	1.225987808627905906e+01
1.654596100278551489e+02	1.304648040061783831e+01
1.664623955431754609e+02	1.338604418673025975e+01
1.674651810584958298e+02	1.855439575195327961e+01
1.684679665738161418e+02	1.984139029818243216e+01
1.694707520891364823e+02	2.195389547413788023e+01
1.704735376044568227e+02	2.050262384100278723e+01
1.714763231197771347e+02	2.294255153388735380e+01
1.724791086350975036e+02	2.471699298229600572e+01
1.734818941504178156e+02	2.471453132076544534e+01
1.744846796657381276e+02	2.578888686822392629e+01
1.754874651810584680e+02	4.216776223104488963e+01
1.764902506963788085e+02	3.269048700100051974e+01
1.774930362116991205e+02	3.204416889163621818e+01
1.784958217270194893e+02	1.495688799393087720e+01
1.794986072423398014e+02	1.462393107345974386e+01
1.805013927576601702e+02	2.126309481534076440e+01
1.815041782729804822e+02	1.907376745975375343e+01
1.825069637883007942e+02	4.003324527877703076e+01
1.835097493036211631e+02	4.153403120431289608e+01
1.845125348189414751e+02	2.804993990078264687e+01
1.855153203342618440e+02	2.101216758169789500e+01
1.865181058495821560e+02	1.298625452779833722e+01
1.875208913649024680e+02	1.143622235019824984e+01
1.885236768802228369e+02	1.518415066516058687e+01
1.895264623955431489e+02	2.426639709472669892e+01
1.905292479108634893e+02	2.360078650841342096e+01
1.915320334261838298e+02	2.707175074913266144e+01
1.925348189415041418e+02	3.693669616523311561e+01
1.935376044568244822e+02	2.269475097656254547e+01
1.945403899721448227e+02	2.266249653529803254e+01
1.955431754874651631e+02	2.113783454895019531e+01
1.965459610027855035e+02	2.729320877589543670e+01
1.975487465181058155e+02	3.211901572407145977e+01
1.985515320334261844e+02	3.492774110232176099e+01
1.995543175487464964e+02	3.375059381833716543e+01
2.005571030640668369e+02	3.129045854810988203e+01
2.015598885793871773e+02	2.825592635163161503e+01
2.025626740947074893e+02	2.556529425182475279e+01
2.035654596100278297e+02	2.324331037965521318e+01
2.045682451253481418e+02	2.005123963143660148e+01
2.055710306406685106e+02	1.877814051276641294e+01
2.065738161559888226e+02	1.761552734375004547e+01
2.075766016713091631e+02	2.426731605796544500e+01
2.085793871866295035e+02	4.541198480324669617e+01
2.095821727019498439e+02	4.292878268875233516e+01
2.105849582172701844e+02	4.564710286458330302e+01
2.115877437325905248e+02	4.763459418133516010e+01
2.125905292479108368e+02	5.243868480009200539e+01
2.135933147632312057e+02	5.800688068040358303e+01
2.145961002785515177e+02	5.897691965911349143e+01
2.155988857938718581e+02	4.183142089843750000e+01
2.166016713091921702e+02	2.238770675659179688e+01
2.176044568245124822e+02	3.704708102380800483e+01
2.186072423398328510e+02	5.263900371662612088e+01
2.196100278551531630e+02	2.167883646514155771e+01
2.206128133704735319e+02	1.688023625457640264e+01
2.216155988857938439e+02	1.379389513273144985e+01
2.226183844011142128e+02	1.411866969522134241e+01
2.236211699164345248e+02	1.461105797423579133e+01
2.246239554317548652e+02	1.467402180989574845e+01
2.256267409470752057e+02	1.227464349585829950e+01
2.266295264623955177e+02	1.665908856459054732e+01
2.276323119777158865e+02	1.527227302539927223e+01
2.286350974930361986e+02	1.495415479832217898e+01
2.296378830083565106e+02	1.537167516637737208e+01
2.306406685236768794e+02	1.545116669521326003e+01
2.316434540389971914e+02	1.398410054125815805e+01
2.326462395543175603e+02	1.414926452636723297e+01
2.336490250696378723e+02	1.789360646976069802e+01
2.346518105849581843e+02	2.029331993160394632e+01
2.356545961002784964e+02	2.040082893486828652e+01
2.366573816155988368e+02	2.941240485735556831e+01
2.376601671309192341e+02	3.353802472474376373e+01
2.386629526462395461e+02	3.776499906499338977e+01
2.396657381615598581e+02	4.070187438790935630e+01
2.406685236768801701e+02	4.121592481713923917e+01
2.416713091922005390e+02	4.268821910511360329e+01
2.426740947075208510e+02	4.460365165760322270e+01
2.436768802228412198e+02	3.190192224225415885e+01
2.446796657381615319e+02	3.105039294012658502e+01
2.456824512534819007e+02	3.389050771675852047e+01
2.466852367688022127e+02	3.215138330999411664e+01
2.476880222841225248e+02	2.675612428016279409e+01
2.486908077994428652e+02	3.293683090783588341e+01
2.496935933147631772e+02	3.887460582194489689e+01
2.506963788300835745e+02	3.732218811368693423e+01
2.516991643454038865e+02	3.728035121082916703e+01
2.527019498607241985e+02	3.943872037702431044e+01
2.537047353760445390e+02	4.440021946119236418e+01
2.547075208913648794e+02	4.766847495765955500e+01
2.557103064066852482e+02	4.505087768554676586e+01
2.567130919220055603e+02	3.522185231047660636e+01
2.577158774373259007e+02	2.954319017986904328e+01
2.587186629526461843e+02	2.338810967961580900e+01
2.597214484679665816e+02	2.081526131465511753e+01
2.607242339832868652e+02	2.387797088623051422e+01
2.617270194986072056e+02	2.597733505330506887e+01
2.627298050139275460e+02	2.805559560326128121e+01
2.637325905292478865e+02	3.154696400814032131e+01
2.647353760445682269e+02	3.192299317539141157e+01
2.657381615598885674e+02	3.278796961167290647e+01
2.667409470752088509e+02	4.302799718520236638e+01
2.677437325905291914e+02	4.307704261228604992e+01
2.687465181058495887e+02	4.253515106776967514e+01
2.697493036211699291e+02	3.957538705433444193e+01
2.707520891364902127e+02	3.683927667420039143e+01
2.717548746518105531e+02	3.709736733249178542e+01
2.727576601671308936e+02	3.774605234931505038e+01
2.737604456824512340e+02	3.648116671244315512e+01
2.747632311977715744e+02	3.245704567649158889e+01
2.757660167130918580e+02	3.025715006729478773e+01
2.767688022284122553e+02	3.782838114754099479e+01
2.777715877437325958e+02	5.717248446699500164e+01
2.787743732590528793e+02	6.233424058071386753e+01
2.797771587743732198e+02	5.896630372274603360e+01
2.807799442896935602e+02	5.309632267606434652e+01
2.817827298050139575e+02	4.775113030584452645e+01
2.827855153203342411e+02	4.271310624452394222e+01
2.837883008356545815e+02	3.685575217067616904e+01
2.847910863509749220e+02	3.792644214510482925e+01
2.857938718662952624e+02	3.572214784436005175e+01
2.867966573816155460e+02	3.425679019171161599e+01
2.877994428969358864e+02	3.258254481442168071e+01
2.888022284122562269e+02	4.038884012678045110e+01
2.898050139275765105e+02	5.546550652919677304e+01
2.908077994428969077e+02	6.663411594666149540e+01
2.918105849582172482e+02	6.493118684662886153e+01
2.928133704735375886e+02	4.717893825139026376e+01
2.938161559888578722e+02	3.557148647073108805e+01
2.948189415041782695e+02	3.168630034348052504e+01
2.958217270194986099e+02	3.061779704314994888e+01
2.968245125348188935e+02	3.063864199854742765e+01
2.978272980501392340e+02	3.580607606263811249e+01
2.988300835654595744e+02	3.526648486343583500e+01
2.998328690807799148e+02	3.449363221261933177e+01
3.008356545961002553e+02	5.049331385574055275e+01
3.018384401114205389e+02	5.521707153320312500e+01
3.028412256267408793e+02	5.983980018829061009e+01
3.038440111420612766e+02	5.931104035073144587e+01
3.048467966573816170e+02	5.576828203534751083e+01
3.058495821727019006e+02	5.084753721393985870e+01
3.068523676880222411e+02	4.023504561019012726e+01
3.078551532033426383e+02	2.934996541341138254e+01
3.088579387186629219e+02	3.058623579609593435e+01
3.098607242339832624e+02	3.118972674062229089e+01
3.108635097493036028e+02	3.149932009468579963e+01
3.118662952646238864e+02	3.184177550666277057e+01
3.128690807799442837e+02	3.172558322959275756e+01
3.138718662952645673e+02	3.083205642545226510e+01
3.148746518105849077e+02	3.082685626684656199e+01
3.158774373259052481e+02	3.143895519676834738e+01
3.168802228412256454e+02	3.252363579504662994e+01
3.178830083565459290e+02	3.937141174052180759e+01
3.188857938718662695e+02	3.889496942404070978e+01
3.198885793871865530e+02	3.638035500958949342e+01
3.208913649025068935e+02	3.501805232929496015e+01
3.218941504178272908e+02	3.142579606057438468e+01
3.228969359331476312e+02	3.526531525902601061e+01
3.238997214484679148e+02	3.263214773298500404e+01
3.249025069637882552e+02	3.233846890647737382e+01
3.259052924791085957e+02	3.594241772727491480e+01
3.269080779944289361e+02	4.431785568873101511e+01
3.279108635097492765e+02	4.456988666281131373e+01
3.289136490250695601e+02	4.492438586853586457e+01
3.299164345403899574e+02	3.975019517105624800e+01
3.309192200557102979e+02	3.717500646931102892e+01
3.319220055710305815e+02	3.602563746135570000e+01
3.329247910863509219e+02	3.054428199083599793e+01
3.339275766016712623e+02	2.920047173798957374e+01
3.349303621169916596e+02	2.613436440164718988e+01
3.359331476323119432e+02	2.561157033161248364e+01
3.369359331476322836e+02	2.848410667419420861e+01
3.379387186629526241e+02	2.726610975728044650e+01
3.389415041782729645e+02	3.353233985803808537e+01
3.399442896935933049e+02	3.609377284082074766e+01
3.409470752089136454e+02	3.668998344794840705e+01
3.419498607242339290e+02	3.638536486387693003e+01
3.429526462395542694e+02	3.498198429429589851e+01
3.439554317548746667e+02	3.733397034088602595e+01
3.449582172701950071e+02	3.285752365906114392e+01
3.459610027855152907e+02	3.820937147716563231e+01
3.469637883008356312e+02	3.826750450527538305e+01
3.479665738161559716e+02	3.779175583859705512e+01
3.489693593314762552e+02	2.682932905717325411e+01
3.499721448467965956e+02	2.811321837186392258e+01
3.509749303621169361e+02	2.564960785964422030e+01
3.519777158774372765e+02	3.669669807731338551e+01
3.529805013927576169e+02	3.481292787532220245e+01
3.539832869080779574e+02	3.492983398437490905e+01
3.549860724233982410e+02	3.757362360442789395e+01
3.559888579387185814e+02	3.409453509852232855e+01
3.569916434540389787e+02	4.024617289448838164e+01
3.579944289693593191e+02	4.547305958992774322e+01
3.589972144846796027e+02	5.040359790943284679e+01
3.600000000000000000e+02	5.255413534474928383e+01
